# Supplementary material for: Extensive structural rearrangement of intraflagellar transport trains underpins bidirectional cargo transport
Source: Cell. 2024 Aug 22;187(17):4621–4636.e18. doi: 10.1016/j.cell.2024.06.041 (PMC11349379; doi:10.1016/j.cell.2024.06.041)
Supplement: Table S2. A list of all cross-links identified in our Dhc1b3 datasets after FDR filtering, related to Figure 5 [file mmc4.csv]

Protein1	SeqPos1	LinkedRes1	Protein2	SeqPos2	LinkedRes2	Highest Score	Match Count	DecoyType	Self	AutoValidated	Validated	Link FDR	3D Distance	From Chain	To Chain	Search_22137	Search_22199
sp|A8JH98|A8JH98_CHLRE phosphopyruvate hydratase OS=Chlamydomonas reinhardtii OX=3055 GN=CHLRE_12g513200v5 PE=1 SV=1	104	K	sp|A8JH98|A8JH98_CHLRE phosphopyruvate hydratase OS=Chlamydomonas reinhardtii OX=3055 GN=CHLRE_12g513200v5 PE=1 SV=1	239	K	19.0205	5	TT	TRUE	FALSE	,,,,					X	X
sp|A0A2K3DJU2|A0A2K3DJU2_CHLRE Cilia- and flagella-associated protein 91 OS=Chlamydomonas reinhardtii OX=3055 GN=CHLRE_07g330700v5 PE=1 SV=1	759	K	sp|A0A2K3DJU2|A0A2K3DJU2_CHLRE Cilia- and flagella-associated protein 91 OS=Chlamydomonas reinhardtii OX=3055 GN=CHLRE_07g330700v5 PE=1 SV=1	765	K	20.5478	2	TT	TRUE	FALSE	,					X	X
sp|A0A2K3CT60|A0A2K3CT60_CHLRE Tektin OS=Chlamydomonas reinhardtii OX=3055 GN=CHLRE_16g655750v5 PE=3 SV=1	124	K	sp|A0A2K3CT60|A0A2K3CT60_CHLRE Tektin OS=Chlamydomonas reinhardtii OX=3055 GN=CHLRE_16g655750v5 PE=3 SV=1	190	K	20.5597	2	TT	TRUE	FALSE	,					X	X
sp|A0A2K3DSC5|A0A2K3DSC5_CHLRE AAA+ ATPase domain-containing protein OS=Chlamydomonas reinhardtii OX=3055 GN=CHLRE_05g244250v5 PE=1 SV=1	1207	T	sp|A0A2K3DSC5|A0A2K3DSC5_CHLRE AAA+ ATPase domain-containing protein OS=Chlamydomonas reinhardtii OX=3055 GN=CHLRE_05g244250v5 PE=1 SV=1	3476	T	10.6224	1	TT	TRUE	FALSE						X
sp|A8J1M5|A8J1M5_CHLRE Uncharacterized protein OS=Chlamydomonas reinhardtii OX=3055 GN=CHLRE_09g403800v5 PE=1 SV=1	1173	K	sp|A8J1M5|A8J1M5_CHLRE Uncharacterized protein OS=Chlamydomonas reinhardtii OX=3055 GN=CHLRE_09g403800v5 PE=1 SV=1	1257	K	21.5922	3	TT	TRUE	FALSE	,,					X	X
sp|A0A2K3CT60|A0A2K3CT60_CHLRE Tektin OS=Chlamydomonas reinhardtii OX=3055 GN=CHLRE_16g655750v5 PE=3 SV=1	190	K	sp|A0A2K3CT60|A0A2K3CT60_CHLRE Tektin OS=Chlamydomonas reinhardtii OX=3055 GN=CHLRE_16g655750v5 PE=3 SV=1	235	K	24.514	6	TT	TRUE	FALSE	,,,,,					X	X
sp|A0A2K3D8D3|A0A2K3D8D3_CHLRE AAA+ ATPase domain-containing protein OS=Chlamydomonas reinhardtii OX=3055 GN=CHLRE_11g476050v5 PE=4 SV=1	2423	K	sp|A8IJZ3|A8IJZ3_CHLRE WD_REPEATS_REGION domain-containing protein OS=Chlamydomonas reinhardtii OX=3055 GN=CHLRE_12g506000v5 PE=4 SV=1	98	K	19.3494	1	TT	FALSE	FALSE						X
sp|A0A2K3D1N8|A0A2K3D1N8_CHLRE AAA+ ATPase domain-containing protein OS=Chlamydomonas reinhardtii OX=3055 GN=CHLRE_12g484250v5 PE=4 SV=1	2261	K	sp|A0A2K3D1N8|A0A2K3D1N8_CHLRE AAA+ ATPase domain-containing protein OS=Chlamydomonas reinhardtii OX=3055 GN=CHLRE_12g484250v5 PE=4 SV=1	2265	K	21.1466	1	TT	TRUE	FALSE						X
sp|A8HX38|A8HX38_CHLRE Elongation factor Tu, chloroplastic OS=Chlamydomonas reinhardtii OX=3055 GN=CHLRE_06g263450v5 PE=3 SV=1	354	K	sp|A8HX38|A8HX38_CHLRE Elongation factor Tu, chloroplastic OS=Chlamydomonas reinhardtii OX=3055 GN=CHLRE_06g263450v5 PE=3 SV=1	463	K	24.4222	2	TT	TRUE	FALSE	,						X
sp|A0A2K3D9K7|A0A2K3D9K7_CHLRE Uncharacterized protein OS=Chlamydomonas reinhardtii OX=3055 GN=CHLRE_10g427300v5 PE=3 SV=1	67	K	sp|A0A2K3D9K7|A0A2K3D9K7_CHLRE Uncharacterized protein OS=Chlamydomonas reinhardtii OX=3055 GN=CHLRE_10g427300v5 PE=3 SV=1	74	K	19.812	7	TT	TRUE	FALSE	,,,,,,					X	X
sp|A0A2K3CU68|A0A2K3CU68_CHLRE DUF4200 domain-containing protein OS=Chlamydomonas reinhardtii OX=3055 GN=CHLRE_16g689600v5 PE=4 SV=1	177	K	sp|A0A2K3D1N8|A0A2K3D1N8_CHLRE AAA+ ATPase domain-containing protein OS=Chlamydomonas reinhardtii OX=3055 GN=CHLRE_12g484250v5 PE=4 SV=1	509	K	22.3246	1	TT	FALSE	FALSE						X
sp|A0A2K3DV97|A0A2K3DV97_CHLRE PLD phosphodiesterase domain-containing protein OS=Chlamydomonas reinhardtii OX=3055 GN=CHLRE_03g145127v5 PE=1 SV=1	2421	K	sp|A0A2K3DV97|A0A2K3DV97_CHLRE PLD phosphodiesterase domain-containing protein OS=Chlamydomonas reinhardtii OX=3055 GN=CHLRE_03g145127v5 PE=1 SV=1	2473	K	20.7775	2	TT	TRUE	FALSE	,					X	X
sp|A8JDK1|A8JDK1_CHLRE Flagellar associated protein OS=Chlamydomonas reinhardtii OX=3055 GN=CHLRE_02g142126v5 PE=1 SV=1	12	K	sp|A8JDK1|A8JDK1_CHLRE Flagellar associated protein OS=Chlamydomonas reinhardtii OX=3055 GN=CHLRE_02g142126v5 PE=1 SV=1	122	K	17.4075	1	TT	TRUE	FALSE						X
sp|A0A2K3CTP9|A0A2K3CTP9_CHLRE cGMP-dependent protein kinase OS=Chlamydomonas reinhardtii OX=3055 GN=CHLRE_16g663200v5 PE=3 SV=1	16	K	sp|A0A2K3CTP9|A0A2K3CTP9_CHLRE cGMP-dependent protein kinase OS=Chlamydomonas reinhardtii OX=3055 GN=CHLRE_16g663200v5 PE=3 SV=1	57	K	19.5751	4	TT	TRUE	FALSE	,,,					X	X
sp|A0A2K3E3U6|A0A2K3E3U6_CHLRE Calcium-transporting ATPase OS=Chlamydomonas reinhardtii OX=3055 GN=CHLRE_02g145100v5 PE=3 SV=1	934	S	sp|A0A2K3E3U6|A0A2K3E3U6_CHLRE Calcium-transporting ATPase OS=Chlamydomonas reinhardtii OX=3055 GN=CHLRE_02g145100v5 PE=3 SV=1	941	K	16.0982	4	TT	TRUE	FALSE	,,,					X	X
sp|A0A2K3DV97|A0A2K3DV97_CHLRE PLD phosphodiesterase domain-containing protein OS=Chlamydomonas reinhardtii OX=3055 GN=CHLRE_03g145127v5 PE=1 SV=1	1281	K	sp|A0A2K3DV97|A0A2K3DV97_CHLRE PLD phosphodiesterase domain-containing protein OS=Chlamydomonas reinhardtii OX=3055 GN=CHLRE_03g145127v5 PE=1 SV=1	1288	K	25.7918	4	TT	TRUE	FALSE	,,,					X	X
sp|A0A2K3CY97|A0A2K3CY97_CHLRE AAA+ ATPase domain-containing protein OS=Chlamydomonas reinhardtii OX=3055 GN=CHLRE_14g624950v5 PE=4 SV=1	730	K	sp|A0A2K3CY97|A0A2K3CY97_CHLRE AAA+ ATPase domain-containing protein OS=Chlamydomonas reinhardtii OX=3055 GN=CHLRE_14g624950v5 PE=4 SV=1	734	K	19.1102	1	TT	TRUE	FALSE						X
sp|A8HX38|A8HX38_CHLRE Elongation factor Tu, chloroplastic OS=Chlamydomonas reinhardtii OX=3055 GN=CHLRE_06g263450v5 PE=3 SV=1	191	K	sp|A8HX38|A8HX38_CHLRE Elongation factor Tu, chloroplastic OS=Chlamydomonas reinhardtii OX=3055 GN=CHLRE_06g263450v5 PE=3 SV=1	456	K	29.5948	3	TT	TRUE	FALSE	,,						X
sp|A0A2K3DEV0|A0A2K3DEV0_CHLRE Cytoplasmic dynein 2 light intermediate chain 1 OS=Chlamydomonas reinhardtii OX=3055 GN=CHLRE_09g398882v5 PE=3 SV=1	395	K	sp|A0A2K3DEV0|A0A2K3DEV0_CHLRE Cytoplasmic dynein 2 light intermediate chain 1 OS=Chlamydomonas reinhardtii OX=3055 GN=CHLRE_09g398882v5 PE=3 SV=1	397	K	18.7259	1	TT	TRUE	FALSE						X
sp|A0A2K3CTP9|A0A2K3CTP9_CHLRE cGMP-dependent protein kinase OS=Chlamydomonas reinhardtii OX=3055 GN=CHLRE_16g663200v5 PE=3 SV=1	6	K	sp|A0A2K3CTP9|A0A2K3CTP9_CHLRE cGMP-dependent protein kinase OS=Chlamydomonas reinhardtii OX=3055 GN=CHLRE_16g663200v5 PE=3 SV=1	688	K	18.3417	4	TT	TRUE	FALSE	,,,					X	X
sp|A0A2K3CY97|A0A2K3CY97_CHLRE AAA+ ATPase domain-containing protein OS=Chlamydomonas reinhardtii OX=3055 GN=CHLRE_14g624950v5 PE=4 SV=1	1335	S	sp|A0A2K3CY97|A0A2K3CY97_CHLRE AAA+ ATPase domain-containing protein OS=Chlamydomonas reinhardtii OX=3055 GN=CHLRE_14g624950v5 PE=4 SV=1	1344	K	6.5225	1	TT	TRUE	FALSE						X
sp|A8J907|A8J907_CHLRE Flagellar associated protein OS=Chlamydomonas reinhardtii OX=3055 GN=CHLRE_06g278194v5 PE=3 SV=1	177	K	sp|A8J907|A8J907_CHLRE Flagellar associated protein OS=Chlamydomonas reinhardtii OX=3055 GN=CHLRE_06g278194v5 PE=3 SV=1	182	K	16.707	1	TT	TRUE	FALSE						X
sp|A0A2K3DV97|A0A2K3DV97_CHLRE PLD phosphodiesterase domain-containing protein OS=Chlamydomonas reinhardtii OX=3055 GN=CHLRE_03g145127v5 PE=1 SV=1	2088	K	sp|A0A2K3DV97|A0A2K3DV97_CHLRE PLD phosphodiesterase domain-containing protein OS=Chlamydomonas reinhardtii OX=3055 GN=CHLRE_03g145127v5 PE=1 SV=1	2473	K	19.1833	3	TT	TRUE	FALSE	,,					X	X
sp|A0A2K3D8S7|A0A2K3D8S7_CHLRE ANK_REP_REGION domain-containing protein OS=Chlamydomonas reinhardtii OX=3055 GN=CHLRE_11g482001v5 PE=4 SV=1	38	S	sp|A0A2K3DUK2|A0A2K3DUK2_CHLRE Flagellar associated protein OS=Chlamydomonas reinhardtii OX=3055 GN=CHLRE_04g225200v5 PE=4 SV=1	622	K	13.8811	1	TT	FALSE	FALSE						X
sp|A0A2K3D1N8|A0A2K3D1N8_CHLRE AAA+ ATPase domain-containing protein OS=Chlamydomonas reinhardtii OX=3055 GN=CHLRE_12g484250v5 PE=4 SV=1	2636	K	sp|A0A2K3D1N8|A0A2K3D1N8_CHLRE AAA+ ATPase domain-containing protein OS=Chlamydomonas reinhardtii OX=3055 GN=CHLRE_12g484250v5 PE=4 SV=1	2688	K	16.252	1	TT	TRUE	FALSE						X
sp|A0A2K3D2Q7|A0A2K3D2Q7_CHLRE EF-hand domain-containing protein OS=Chlamydomonas reinhardtii OX=3055 GN=CHLRE_12g509350v5 PE=4 SV=1	54	K	sp|A0A2K3D2Q7|A0A2K3D2Q7_CHLRE EF-hand domain-containing protein OS=Chlamydomonas reinhardtii OX=3055 GN=CHLRE_12g509350v5 PE=4 SV=1	211	K	16.8434	2	TT	TRUE	FALSE	,					X
sp|A8IPZ5|A8IPZ5_CHLRE Outer dynein arm-docking complex subunit 1 OS=Chlamydomonas reinhardtii OX=3055 GN=CHLRE_17g703850v5 PE=1 SV=1	478	K	sp|A8IPZ5|A8IPZ5_CHLRE Outer dynein arm-docking complex subunit 1 OS=Chlamydomonas reinhardtii OX=3055 GN=CHLRE_17g703850v5 PE=1 SV=1	482	K	21.6576	2	TT	TRUE	FALSE	,					X	X
sp|A0A2K3CYE9|A0A2K3CYE9_CHLRE AAA+ ATPase domain-containing protein OS=Chlamydomonas reinhardtii OX=3055 GN=CHLRE_14g627576v5 PE=4 SV=1	927	K	sp|A0A2K3CYE9|A0A2K3CYE9_CHLRE AAA+ ATPase domain-containing protein OS=Chlamydomonas reinhardtii OX=3055 GN=CHLRE_14g627576v5 PE=4 SV=1	933	K	20.9648	2	TT	TRUE	FALSE	,					X	X
sp|A0A2K3CQB1|A0A2K3CQB1_CHLRE Uncharacterized protein OS=Chlamydomonas reinhardtii OX=3055 GN=CHLRE_17g721250v5 PE=3 SV=1	212	K	sp|A0A2K3CQB1|A0A2K3CQB1_CHLRE Uncharacterized protein OS=Chlamydomonas reinhardtii OX=3055 GN=CHLRE_17g721250v5 PE=3 SV=1	216	K	20.7126	2	TT	TRUE	FALSE	,					X	X
sp|A0A2K3DE56|A0A2K3DE56_CHLRE Fungal lipase-like domain-containing protein OS=Chlamydomonas reinhardtii OX=3055 GN=CHLRE_09g390615v5 PE=4 SV=1	370	K	sp|A0A2K3DE56|A0A2K3DE56_CHLRE Fungal lipase-like domain-containing protein OS=Chlamydomonas reinhardtii OX=3055 GN=CHLRE_09g390615v5 PE=4 SV=1	384	K	23.7012	7	TT	TRUE	FALSE	,,,,,,					X	X
sp|A0A2K3CQG9|A0A2K3CQG9_CHLRE IFT81 calponin homology domain-containing protein OS=Chlamydomonas reinhardtii OX=3055 GN=CHLRE_17g723600v5 PE=4 SV=1	406	K	sp|A0A2K3CQG9|A0A2K3CQG9_CHLRE IFT81 calponin homology domain-containing protein OS=Chlamydomonas reinhardtii OX=3055 GN=CHLRE_17g723600v5 PE=4 SV=1	413	K	18.4108	1	TT	TRUE	FALSE						X
sp|A8IDP6|A8IDP6_CHLRE Calmodulin OS=Chlamydomonas reinhardtii OX=3055 GN=CHLRE_03g178150v5 PE=1 SV=1	154	T	sp|A8IDP6|A8IDP6_CHLRE Calmodulin OS=Chlamydomonas reinhardtii OX=3055 GN=CHLRE_03g178150v5 PE=1 SV=1	163	K	12.8601	1	TT	TRUE	FALSE						X
sp|A8JHX9|A8JHX9_CHLRE Elongation factor Tu, chloroplastic OS=Chlamydomonas reinhardtii OX=3055 GN=CHLRE_12g516200v5 PE=3 SV=1	410	K	sp|A8JHX9|A8JHX9_CHLRE Elongation factor Tu, chloroplastic OS=Chlamydomonas reinhardtii OX=3055 GN=CHLRE_12g516200v5 PE=3 SV=1	429	K	20.4833	3	TT	TRUE	FALSE	,,					X	X
sp|A0A2K3CRG7|A0A2K3CRG7_CHLRE Meiosis-specific nuclear structural protein 1 OS=Chlamydomonas reinhardtii OX=3055 GN=CHLRE_17g737100v5 PE=1 SV=1	444	K	sp|A0A2K3CRG7|A0A2K3CRG7_CHLRE Meiosis-specific nuclear structural protein 1 OS=Chlamydomonas reinhardtii OX=3055 GN=CHLRE_17g737100v5 PE=1 SV=1	446	S	8.9149	1	TT	TRUE	FALSE						X
sp|A0A2K3E486|A0A2K3E486_CHLRE DHC_N2 domain-containing protein OS=Chlamydomonas reinhardtii OX=3055 GN=CHLRE_02g141606v5 PE=4 SV=1	816	Y	sp|A0A2K3E486|A0A2K3E486_CHLRE DHC_N2 domain-containing protein OS=Chlamydomonas reinhardtii OX=3055 GN=CHLRE_02g141606v5 PE=4 SV=1	824	K	5.8669	1	TT	TRUE	FALSE						X
sp|A0A2K3CY97|A0A2K3CY97_CHLRE AAA+ ATPase domain-containing protein OS=Chlamydomonas reinhardtii OX=3055 GN=CHLRE_14g624950v5 PE=4 SV=1	867	K	sp|A0A2K3CY97|A0A2K3CY97_CHLRE AAA+ ATPase domain-containing protein OS=Chlamydomonas reinhardtii OX=3055 GN=CHLRE_14g624950v5 PE=4 SV=1	871	K	18.8424	2	TT	TRUE	FALSE	,					X	X
sp|A8ICC1|A8ICC1_CHLRE Flagellar associated protein OS=Chlamydomonas reinhardtii OX=3055 GN=CHLRE_10g424250v5 PE=1 SV=1	87	K	sp|Q540H1|Q540H1_CHLRE Tubulin alpha chain OS=Chlamydomonas reinhardtii OX=3055 GN=CHLRE_03g190950v5 PE=3 SV=1	163	K	19.9239	1	TT	FALSE	FALSE						X
sp|A8J1M5|A8J1M5_CHLRE Uncharacterized protein OS=Chlamydomonas reinhardtii OX=3055 GN=CHLRE_09g403800v5 PE=1 SV=1	3348	K	sp|A8J1M5|A8J1M5_CHLRE Uncharacterized protein OS=Chlamydomonas reinhardtii OX=3055 GN=CHLRE_09g403800v5 PE=1 SV=1	3355	K	21.1817	3	TT	TRUE	FALSE	,,					X	X
sp|A0A2K3E6B1|A0A2K3E6B1_CHLRE Dynein regulatory complex protein 9 OS=Chlamydomonas reinhardtii OX=3055 GN=CHLRE_01g025450v5 PE=3 SV=1	121	K	sp|A0A2K3E6B1|A0A2K3E6B1_CHLRE Dynein regulatory complex protein 9 OS=Chlamydomonas reinhardtii OX=3055 GN=CHLRE_01g025450v5 PE=3 SV=1	189	K	17.2178	1	TT	TRUE	FALSE						X
sp|A8J244|A8J244_CHLRE Isocitrate lyase OS=Chlamydomonas reinhardtii OX=3055 GN=CHLRE_06g282800v5 PE=4 SV=1	15	K	sp|A8J244|A8J244_CHLRE Isocitrate lyase OS=Chlamydomonas reinhardtii OX=3055 GN=CHLRE_06g282800v5 PE=4 SV=1	190	K	15.2772	2	TT	TRUE	FALSE	,					X	X
sp|A0A2K3CSY2|A0A2K3CSY2_CHLRE EF-hand domain-containing protein OS=Chlamydomonas reinhardtii OX=3055 GN=CHLRE_16g652400v5 PE=4 SV=1	589	S	sp|A0A2K3CSY2|A0A2K3CSY2_CHLRE EF-hand domain-containing protein OS=Chlamydomonas reinhardtii OX=3055 GN=CHLRE_16g652400v5 PE=4 SV=1	1022	S	7.8657	1	TT	TRUE	FALSE						X
sp|A8J199|A8J199_CHLRE Flagellar associated protein OS=Chlamydomonas reinhardtii OX=3055 GN=CHLRE_09g390949v5 PE=4 SV=1	2	V	sp|A8J199|A8J199_CHLRE Flagellar associated protein OS=Chlamydomonas reinhardtii OX=3055 GN=CHLRE_09g390949v5 PE=4 SV=1	18	K	16.9559	1	TT	TRUE	FALSE						X
sp|A0A2K3D425|A0A2K3D425_CHLRE adenylate kinase OS=Chlamydomonas reinhardtii OX=3055 GN=CHLRE_12g519950v5 PE=1 SV=1	825	K	sp|A0A2K3D425|A0A2K3D425_CHLRE adenylate kinase OS=Chlamydomonas reinhardtii OX=3055 GN=CHLRE_12g519950v5 PE=1 SV=1	862	K	28.8826	1	TT	TRUE	FALSE						X
sp|A8JH98|A8JH98_CHLRE phosphopyruvate hydratase OS=Chlamydomonas reinhardtii OX=3055 GN=CHLRE_12g513200v5 PE=1 SV=1	37	K	sp|A8JH98|A8JH98_CHLRE phosphopyruvate hydratase OS=Chlamydomonas reinhardtii OX=3055 GN=CHLRE_12g513200v5 PE=1 SV=1	49	K	35.2813	5	TT	TRUE	FALSE	,,,,					X	X
sp|A0A2K3DE56|A0A2K3DE56_CHLRE Fungal lipase-like domain-containing protein OS=Chlamydomonas reinhardtii OX=3055 GN=CHLRE_09g390615v5 PE=4 SV=1	148	K	sp|A0A2K3DE56|A0A2K3DE56_CHLRE Fungal lipase-like domain-containing protein OS=Chlamydomonas reinhardtii OX=3055 GN=CHLRE_09g390615v5 PE=4 SV=1	177	K	31.4941	8	TT	TRUE	FALSE	,,,,,,,					X	X
sp|P93106|P93106_CHLRE malate dehydrogenase OS=Chlamydomonas reinhardtii OX=3055 GN=MDH2 PE=2 SV=1	176	K	sp|P93106|P93106_CHLRE malate dehydrogenase OS=Chlamydomonas reinhardtii OX=3055 GN=MDH2 PE=2 SV=1	314	K	32.378	1	TT	TRUE	FALSE						X
sp|A8HX38|A8HX38_CHLRE Elongation factor Tu, chloroplastic OS=Chlamydomonas reinhardtii OX=3055 GN=CHLRE_06g263450v5 PE=3 SV=1	306	K	sp|A8HX38|A8HX38_CHLRE Elongation factor Tu, chloroplastic OS=Chlamydomonas reinhardtii OX=3055 GN=CHLRE_06g263450v5 PE=3 SV=1	348	K	33.9557	1	TT	TRUE	FALSE							X
sp|A8HVU5|A8HVU5_CHLRE phosphoglycerate mutase (2,3-diphosphoglycerate-independent) OS=Chlamydomonas reinhardtii OX=3055 GN=CHLRE_06g272050v5 PE=3 SV=1	102	Y	sp|A8HVU5|A8HVU5_CHLRE phosphoglycerate mutase (2,3-diphosphoglycerate-independent) OS=Chlamydomonas reinhardtii OX=3055 GN=CHLRE_06g272050v5 PE=3 SV=1	113	K	12.9541	1	TT	TRUE	FALSE						X
sp|A8IXZ0|A8IXZ0_CHLRE Tubulin beta chain OS=Chlamydomonas reinhardtii OX=3055 GN=CHLRE_12g542250v5 PE=3 SV=1	19	K	sp|A8IXZ0|A8IXZ0_CHLRE Tubulin beta chain OS=Chlamydomonas reinhardtii OX=3055 GN=CHLRE_12g542250v5 PE=3 SV=1	359	K	31.2897	6	TT	TRUE	FALSE	,,,,,					X	X
sp|A0A2K3D882|A0A2K3D882_CHLRE Uncharacterized protein OS=Chlamydomonas reinhardtii OX=3055 GN=CHLRE_11g468850v5 PE=4 SV=1	32	K	sp|A0A2K3D882|A0A2K3D882_CHLRE Uncharacterized protein OS=Chlamydomonas reinhardtii OX=3055 GN=CHLRE_11g468850v5 PE=4 SV=1	39	K	8.0723	1	TT	TRUE	FALSE						X
sp|A8JBY2|A8JBY2_CHLRE Uncharacterized protein OS=Chlamydomonas reinhardtii OX=3055 GN=CHLRE_11g467739v5 PE=1 SV=1	68	K	sp|A8JBY2|A8JBY2_CHLRE Uncharacterized protein OS=Chlamydomonas reinhardtii OX=3055 GN=CHLRE_11g467739v5 PE=1 SV=1	96	K	23.9481	1	TT	TRUE	FALSE						X
sp|A0A2K3DE56|A0A2K3DE56_CHLRE Fungal lipase-like domain-containing protein OS=Chlamydomonas reinhardtii OX=3055 GN=CHLRE_09g390615v5 PE=4 SV=1	292	K	sp|A0A2K3DE56|A0A2K3DE56_CHLRE Fungal lipase-like domain-containing protein OS=Chlamydomonas reinhardtii OX=3055 GN=CHLRE_09g390615v5 PE=4 SV=1	295	K	23.0395	2	TT	TRUE	FALSE	,					X	X
sp|A0A2K3CU52|A0A2K3CU52_CHLRE Uncharacterized protein OS=Chlamydomonas reinhardtii OX=3055 GN=CHLRE_16g688650v5 PE=4 SV=1	150	K	sp|A8I439|A8I439_CHLRE Flagellar associated protein 174 OS=Chlamydomonas reinhardtii OX=3055 GN=CHLRE_02g105950v5 PE=1 SV=1	37	K	21.9341	1	TT	FALSE	FALSE						X
sp|Q540H1|Q540H1_CHLRE Tubulin alpha chain OS=Chlamydomonas reinhardtii OX=3055 GN=CHLRE_03g190950v5 PE=3 SV=1	277	S	sp|Q540H1|Q540H1_CHLRE Tubulin alpha chain OS=Chlamydomonas reinhardtii OX=3055 GN=CHLRE_03g190950v5 PE=3 SV=1	282	Y	21.9614	3	TT	TRUE	FALSE	,,					X	X
sp|A8IXZ0|A8IXZ0_CHLRE Tubulin beta chain OS=Chlamydomonas reinhardtii OX=3055 GN=CHLRE_12g542250v5 PE=3 SV=1	324	K	sp|Q540H1|Q540H1_CHLRE Tubulin alpha chain OS=Chlamydomonas reinhardtii OX=3055 GN=CHLRE_03g190950v5 PE=3 SV=1	304	K	31.7107	6	TT	FALSE	FALSE	,,,,,					X	X
sp|A8J0T8|A8J0T8_CHLRE Flagellar associated protein OS=Chlamydomonas reinhardtii OX=3055 GN=CHLRE_02g144450v5 PE=4 SV=1	114	K	sp|Q540H1|Q540H1_CHLRE Tubulin alpha chain OS=Chlamydomonas reinhardtii OX=3055 GN=CHLRE_03g190950v5 PE=3 SV=1	96	K	31.6329	3	TT	FALSE	FALSE	,,					X	X
sp|A8IXZ0|A8IXZ0_CHLRE Tubulin beta chain OS=Chlamydomonas reinhardtii OX=3055 GN=CHLRE_12g542250v5 PE=3 SV=1	336	K	sp|Q540H1|Q540H1_CHLRE Tubulin alpha chain OS=Chlamydomonas reinhardtii OX=3055 GN=CHLRE_03g190950v5 PE=3 SV=1	96	K	39.4288	2	TT	FALSE	FALSE	,					X	X
sp|A8HXB8|A8HXB8_CHLRE Flagellar associated protein OS=Chlamydomonas reinhardtii OX=3055 GN=CHLRE_06g261900v5 PE=4 SV=1	264	K	sp|Q540H1|Q540H1_CHLRE Tubulin alpha chain OS=Chlamydomonas reinhardtii OX=3055 GN=CHLRE_03g190950v5 PE=3 SV=1	112	K	35.7865	4	TT	FALSE	FALSE	,,,					X	X
sp|A8J9H7|A8J9H7_CHLRE Tyrosine-protein kinase ephrin type A/B receptor-like domain-containing protein OS=Chlamydomonas reinhardtii OX=3055 GN=CHLRE_16g650600v5 PE=4 SV=1	1254	K	sp|A8J9H7|A8J9H7_CHLRE Tyrosine-protein kinase ephrin type A/B receptor-like domain-containing protein OS=Chlamydomonas reinhardtii OX=3055 GN=CHLRE_16g650600v5 PE=4 SV=1	1285	K	32.4981	4	TT	TRUE	FALSE	,,,					X	X
sp|A0A2K3CUR8|A0A2K3CUR8_CHLRE AAA+ ATPase domain-containing protein OS=Chlamydomonas reinhardtii OX=3055 GN=CHLRE_16g685450v5 PE=1 SV=1	278	K	sp|A8JAV1|A8JAV1_CHLRE Actin OS=Chlamydomonas reinhardtii OX=3055 GN=CHLRE_13g603700v5 PE=3 SV=1	330	K	20.8964	1	TT	FALSE	FALSE						X
sp|A0A2K3DLB7|A0A2K3DLB7_CHLRE CFA20 domain-containing protein OS=Chlamydomonas reinhardtii OX=3055 GN=CHLRE_07g351650v5 PE=4 SV=1	115	K	sp|A8IXZ0|A8IXZ0_CHLRE Tubulin beta chain OS=Chlamydomonas reinhardtii OX=3055 GN=CHLRE_12g542250v5 PE=3 SV=1	154	K	26.5445	3	TT	FALSE	FALSE	,,					X	X
sp|A0A2K3E7N9|A0A2K3E7N9_CHLRE Uncharacterized protein OS=Chlamydomonas reinhardtii OX=3055 GN=CHLRE_01g045350v5 PE=4 SV=1	257	K	sp|A0A2K3E7N9|A0A2K3E7N9_CHLRE Uncharacterized protein OS=Chlamydomonas reinhardtii OX=3055 GN=CHLRE_01g045350v5 PE=4 SV=1	264	K	29.8193	3	TT	TRUE	FALSE	,,					X	X
sp|Q540H1|Q540H1_CHLRE Tubulin alpha chain OS=Chlamydomonas reinhardtii OX=3055 GN=CHLRE_03g190950v5 PE=3 SV=1	282	Y	sp|Q540H1|Q540H1_CHLRE Tubulin alpha chain OS=Chlamydomonas reinhardtii OX=3055 GN=CHLRE_03g190950v5 PE=3 SV=1	370	K	27.0371	1	TT	TRUE	FALSE						X
sp|A0A2K3D8S7|A0A2K3D8S7_CHLRE ANK_REP_REGION domain-containing protein OS=Chlamydomonas reinhardtii OX=3055 GN=CHLRE_11g482001v5 PE=4 SV=1	945	K	sp|A0A2K3D8S7|A0A2K3D8S7_CHLRE ANK_REP_REGION domain-containing protein OS=Chlamydomonas reinhardtii OX=3055 GN=CHLRE_11g482001v5 PE=4 SV=1	978	K	26.1442	1	TT	TRUE	FALSE						X
sp|A8JH98|A8JH98_CHLRE phosphopyruvate hydratase OS=Chlamydomonas reinhardtii OX=3055 GN=CHLRE_12g513200v5 PE=1 SV=1	49	K	sp|A8JH98|A8JH98_CHLRE phosphopyruvate hydratase OS=Chlamydomonas reinhardtii OX=3055 GN=CHLRE_12g513200v5 PE=1 SV=1	122	K	28.764	2	TT	TRUE	FALSE	,					X	X
sp|A8HX38|A8HX38_CHLRE Elongation factor Tu, chloroplastic OS=Chlamydomonas reinhardtii OX=3055 GN=CHLRE_06g263450v5 PE=3 SV=1	306	K	sp|A8HX38|A8HX38_CHLRE Elongation factor Tu, chloroplastic OS=Chlamydomonas reinhardtii OX=3055 GN=CHLRE_06g263450v5 PE=3 SV=1	331	K	22.2161	1	TT	TRUE	FALSE							X
sp|A0A2K3CXH6|A0A2K3CXH6_CHLRE ANK_REP_REGION domain-containing protein OS=Chlamydomonas reinhardtii OX=3055 GN=CHLRE_14g614850v5 PE=4 SV=1	136	K	sp|A0A2K3CXH6|A0A2K3CXH6_CHLRE ANK_REP_REGION domain-containing protein OS=Chlamydomonas reinhardtii OX=3055 GN=CHLRE_14g614850v5 PE=4 SV=1	172	K	37.9308	3	TT	TRUE	FALSE	,,					X	X
sp|A8JGW5|A8JGW5_CHLRE Nucleoside diphosphate kinase OS=Chlamydomonas reinhardtii OX=3055 GN=CHLRE_12g558700v5 PE=1 SV=1	143	K	sp|A8JGW5|A8JGW5_CHLRE Nucleoside diphosphate kinase OS=Chlamydomonas reinhardtii OX=3055 GN=CHLRE_12g558700v5 PE=1 SV=1	200	K	31.745	1	TT	TRUE	FALSE						X
sp|H9CTG6|H9CTG6_CHLRE Intraflagellar transport protein 122 OS=Chlamydomonas reinhardtii OX=3055 GN=IFT122 PE=2 SV=1	957	K	sp|H9CTG6|H9CTG6_CHLRE Intraflagellar transport protein 122 OS=Chlamydomonas reinhardtii OX=3055 GN=IFT122 PE=2 SV=1	998	K	13.3664	1	TT	TRUE	FALSE						X
sp|A0A2K3DE97|A0A2K3DE97_CHLRE DHC_N2 domain-containing protein OS=Chlamydomonas reinhardtii OX=3055 GN=CHLRE_09g392282v5 PE=4 SV=1	3008	K	sp|A0A2K3DE97|A0A2K3DE97_CHLRE DHC_N2 domain-containing protein OS=Chlamydomonas reinhardtii OX=3055 GN=CHLRE_09g392282v5 PE=4 SV=1	3306	K	27.508	2	TT	TRUE	FALSE	,					X	X
sp|A8HRH3|A8HRH3_CHLRE Flagellar associated protein OS=Chlamydomonas reinhardtii OX=3055 GN=CHLRE_13g564400v5 PE=1 SV=1	125	K	sp|A8J199|A8J199_CHLRE Flagellar associated protein OS=Chlamydomonas reinhardtii OX=3055 GN=CHLRE_09g390949v5 PE=4 SV=1	120	K	21.1603	3	TT	FALSE	FALSE	,,					X	X
sp|A8JH98|A8JH98_CHLRE phosphopyruvate hydratase OS=Chlamydomonas reinhardtii OX=3055 GN=CHLRE_12g513200v5 PE=1 SV=1	100	K	sp|A8JH98|A8JH98_CHLRE phosphopyruvate hydratase OS=Chlamydomonas reinhardtii OX=3055 GN=CHLRE_12g513200v5 PE=1 SV=1	108	K	14.7898	1	TT	TRUE	FALSE						X
sp|A0A2K3D574|A0A2K3D574_CHLRE Flagellar associated protein OS=Chlamydomonas reinhardtii OX=3055 GN=CHLRE_12g536600v5 PE=1 SV=1	246	K	sp|A0A2K3D574|A0A2K3D574_CHLRE Flagellar associated protein OS=Chlamydomonas reinhardtii OX=3055 GN=CHLRE_12g536600v5 PE=1 SV=1	250	K	31.6863	3	TT	TRUE	FALSE	,,					X
sp|A0A2K3CP46|A0A2K3CP46_CHLRE Uncharacterized protein OS=Chlamydomonas reinhardtii OX=3055 GN=CHLRE_17g703900v5 PE=4 SV=1	1460	K	sp|A0A2K3CP46|A0A2K3CP46_CHLRE Uncharacterized protein OS=Chlamydomonas reinhardtii OX=3055 GN=CHLRE_17g703900v5 PE=4 SV=1	1467	K	32.0036	2	TT	TRUE	FALSE	,					X	X
sp|A0A2K3DCH9|A0A2K3DCH9_CHLRE Uncharacterized protein OS=Chlamydomonas reinhardtii OX=3055 GN=CHLRE_09g392867v5 PE=4 SV=1	2107	T	sp|A0A2K3DCH9|A0A2K3DCH9_CHLRE Uncharacterized protein OS=Chlamydomonas reinhardtii OX=3055 GN=CHLRE_09g392867v5 PE=4 SV=1	2110	S	22.542	1	TT	TRUE	FALSE						X
sp|A0A2K3CXT1|A0A2K3CXT1_CHLRE EF-hand domain-containing protein OS=Chlamydomonas reinhardtii OX=3055 GN=CHLRE_14g618750v5 PE=1 SV=1	317	K	sp|A0A2K3DWV9|A0A2K3DWV9_CHLRE Flagellar associated protein OS=Chlamydomonas reinhardtii OX=3055 GN=CHLRE_03g168200v5 PE=1 SV=1	1001	K	29.594	2	TT	FALSE	FALSE	,					X
sp|A0A2K3D7C7|A0A2K3D7C7_CHLRE Flagellar associated protein OS=Chlamydomonas reinhardtii OX=3055 GN=CHLRE_11g467582v5 PE=1 SV=1	117	K	sp|A0A2K3DXM0|A0A2K3DXM0_CHLRE Flagellar protofilament ribbon protein OS=Chlamydomonas reinhardtii OX=3055 GN=CHLRE_03g178500v5 PE=3 SV=1	189	K	29.2256	2	TT	FALSE	FALSE	,					X
sp|A0A2K3D9K7|A0A2K3D9K7_CHLRE Uncharacterized protein OS=Chlamydomonas reinhardtii OX=3055 GN=CHLRE_10g427300v5 PE=3 SV=1	439	K	sp|A0A2K3D9K7|A0A2K3D9K7_CHLRE Uncharacterized protein OS=Chlamydomonas reinhardtii OX=3055 GN=CHLRE_10g427300v5 PE=3 SV=1	606	K	37.7068	5	TT	TRUE	FALSE	,,,,					X	X
sp|A0A2K3D260|A0A2K3D260_CHLRE WD_REPEATS_REGION domain-containing protein OS=Chlamydomonas reinhardtii OX=3055 GN=CHLRE_12g489750v5 PE=1 SV=1	502	K	sp|Q540H1|Q540H1_CHLRE Tubulin alpha chain OS=Chlamydomonas reinhardtii OX=3055 GN=CHLRE_03g190950v5 PE=3 SV=1	370	K	30.1804	3	TT	FALSE	FALSE	,,					X	X
sp|A8JH45|A8JH45_CHLRE Dynein light chain OS=Chlamydomonas reinhardtii OX=3055 GN=CHLRE_03g181150v5 PE=2 SV=1	33	K	sp|Q9SWQ6|Q9SWQ6_CHLRE Dynein light chain roadblock OS=Chlamydomonas reinhardtii OX=3055 GN=LC7 PE=1 SV=1	62	K	18.8753	2	TT	FALSE	FALSE	,					X	X
sp|Q540H1|Q540H1_CHLRE Tubulin alpha chain OS=Chlamydomonas reinhardtii OX=3055 GN=CHLRE_03g190950v5 PE=3 SV=1	336	K	sp|Q540H1|Q540H1_CHLRE Tubulin alpha chain OS=Chlamydomonas reinhardtii OX=3055 GN=CHLRE_03g190950v5 PE=3 SV=1	352	K	29.5495	4	TT	TRUE	FALSE	,,,					X	X
sp|A0A2K3CYE9|A0A2K3CYE9_CHLRE AAA+ ATPase domain-containing protein OS=Chlamydomonas reinhardtii OX=3055 GN=CHLRE_14g627576v5 PE=4 SV=1	3016	K	sp|A0A2K3CYE9|A0A2K3CYE9_CHLRE AAA+ ATPase domain-containing protein OS=Chlamydomonas reinhardtii OX=3055 GN=CHLRE_14g627576v5 PE=4 SV=1	3314	K	25.6082	4	TT	TRUE	FALSE	,,,					X	X
sp|A8JH98|A8JH98_CHLRE phosphopyruvate hydratase OS=Chlamydomonas reinhardtii OX=3055 GN=CHLRE_12g513200v5 PE=1 SV=1	98	K	sp|A8JH98|A8JH98_CHLRE phosphopyruvate hydratase OS=Chlamydomonas reinhardtii OX=3055 GN=CHLRE_12g513200v5 PE=1 SV=1	275	K	11.7826	1	TT	TRUE	FALSE						X
sp|A0A2K3DV97|A0A2K3DV97_CHLRE PLD phosphodiesterase domain-containing protein OS=Chlamydomonas reinhardtii OX=3055 GN=CHLRE_03g145127v5 PE=1 SV=1	3011	K	sp|A0A2K3DV97|A0A2K3DV97_CHLRE PLD phosphodiesterase domain-containing protein OS=Chlamydomonas reinhardtii OX=3055 GN=CHLRE_03g145127v5 PE=1 SV=1	3222	K	17.5271	1	TT	TRUE	FALSE						X
sp|A8HX38|A8HX38_CHLRE Elongation factor Tu, chloroplastic OS=Chlamydomonas reinhardtii OX=3055 GN=CHLRE_06g263450v5 PE=3 SV=1	270	K	sp|A8HX38|A8HX38_CHLRE Elongation factor Tu, chloroplastic OS=Chlamydomonas reinhardtii OX=3055 GN=CHLRE_06g263450v5 PE=3 SV=1	335	K	27.658	3	TT	TRUE	FALSE	,,						X
sp|Q540H1|Q540H1_CHLRE Tubulin alpha chain OS=Chlamydomonas reinhardtii OX=3055 GN=CHLRE_03g190950v5 PE=3 SV=1	326	K	sp|Q8LKK4|Q8LKK4_CHLRE RIB72 protein OS=Chlamydomonas reinhardtii OX=3055 GN=CHLRE_02g091700v5 PE=1 SV=1	429	K	22.7369	2	TT	FALSE	FALSE	,					X	X
sp|A0A2K3D425|A0A2K3D425_CHLRE adenylate kinase OS=Chlamydomonas reinhardtii OX=3055 GN=CHLRE_12g519950v5 PE=1 SV=1	544	K	sp|A0A2K3D425|A0A2K3D425_CHLRE adenylate kinase OS=Chlamydomonas reinhardtii OX=3055 GN=CHLRE_12g519950v5 PE=1 SV=1	666	K	28.3299	1	TT	TRUE	FALSE						X
sp|A0A2K3DV97|A0A2K3DV97_CHLRE PLD phosphodiesterase domain-containing protein OS=Chlamydomonas reinhardtii OX=3055 GN=CHLRE_03g145127v5 PE=1 SV=1	927	K	sp|A8JDC5|A8JDC5_CHLRE Uncharacterized protein OS=Chlamydomonas reinhardtii OX=3055 GN=CHLRE_17g714250v5 PE=4 SV=1	45	K	21.2956	1	TT	FALSE	FALSE						X
sp|A0A2K3DE97|A0A2K3DE97_CHLRE DHC_N2 domain-containing protein OS=Chlamydomonas reinhardtii OX=3055 GN=CHLRE_09g392282v5 PE=4 SV=1	3553	K	sp|A0A2K3DE97|A0A2K3DE97_CHLRE DHC_N2 domain-containing protein OS=Chlamydomonas reinhardtii OX=3055 GN=CHLRE_09g392282v5 PE=4 SV=1	3583	K	17.9599	1	TT	TRUE	FALSE						X
sp|A0A2K3D9K7|A0A2K3D9K7_CHLRE Uncharacterized protein OS=Chlamydomonas reinhardtii OX=3055 GN=CHLRE_10g427300v5 PE=3 SV=1	49	K	sp|A8I550|A8I550_CHLRE Uncharacterized protein OS=Chlamydomonas reinhardtii OX=3055 GN=CHLRE_05g242500v5 PE=4 SV=1	56	K	23.7225	3	TT	FALSE	FALSE	,,					X	X
sp|A0A2K3CT60|A0A2K3CT60_CHLRE Tektin OS=Chlamydomonas reinhardtii OX=3055 GN=CHLRE_16g655750v5 PE=3 SV=1	22	K	sp|A0A2K3CT60|A0A2K3CT60_CHLRE Tektin OS=Chlamydomonas reinhardtii OX=3055 GN=CHLRE_16g655750v5 PE=3 SV=1	263	K	26.99	3	TT	TRUE	FALSE	,,					X	X
sp|A8IVI0|A8IVI0_CHLRE WD_REPEATS_REGION domain-containing protein OS=Chlamydomonas reinhardtii OX=3055 GN=CHLRE_12g536550v5 PE=4 SV=1	8	K	sp|A8IVI0|A8IVI0_CHLRE WD_REPEATS_REGION domain-containing protein OS=Chlamydomonas reinhardtii OX=3055 GN=CHLRE_12g536550v5 PE=4 SV=1	15	K	19.6902	2	TT	TRUE	FALSE	,					X	X
sp|A0A2K3DE56|A0A2K3DE56_CHLRE Fungal lipase-like domain-containing protein OS=Chlamydomonas reinhardtii OX=3055 GN=CHLRE_09g390615v5 PE=4 SV=1	165	K	sp|A0A2K3DE56|A0A2K3DE56_CHLRE Fungal lipase-like domain-containing protein OS=Chlamydomonas reinhardtii OX=3055 GN=CHLRE_09g390615v5 PE=4 SV=1	370	K	26.2257	6	TT	TRUE	FALSE	,,,,,					X	X
sp|A0A2K3D1N8|A0A2K3D1N8_CHLRE AAA+ ATPase domain-containing protein OS=Chlamydomonas reinhardtii OX=3055 GN=CHLRE_12g484250v5 PE=4 SV=1	4512	K	sp|A0A2K3D1N8|A0A2K3D1N8_CHLRE AAA+ ATPase domain-containing protein OS=Chlamydomonas reinhardtii OX=3055 GN=CHLRE_12g484250v5 PE=4 SV=1	4575	K	17.6257	1	TT	TRUE	FALSE						X
sp|A8IPZ5|A8IPZ5_CHLRE Outer dynein arm-docking complex subunit 1 OS=Chlamydomonas reinhardtii OX=3055 GN=CHLRE_17g703850v5 PE=1 SV=1	8	K	sp|A8IPZ5|A8IPZ5_CHLRE Outer dynein arm-docking complex subunit 1 OS=Chlamydomonas reinhardtii OX=3055 GN=CHLRE_17g703850v5 PE=1 SV=1	15	K	18.3952	2	TT	TRUE	FALSE	,					X	X
sp|A0A2K3DV97|A0A2K3DV97_CHLRE PLD phosphodiesterase domain-containing protein OS=Chlamydomonas reinhardtii OX=3055 GN=CHLRE_03g145127v5 PE=1 SV=1	2039	K	sp|A0A2K3DV97|A0A2K3DV97_CHLRE PLD phosphodiesterase domain-containing protein OS=Chlamydomonas reinhardtii OX=3055 GN=CHLRE_03g145127v5 PE=1 SV=1	2060	K	24.0206	8	TT	TRUE	FALSE	,,,,,,,					X	X
sp|A8JDK1|A8JDK1_CHLRE Flagellar associated protein OS=Chlamydomonas reinhardtii OX=3055 GN=CHLRE_02g142126v5 PE=1 SV=1	149	K	sp|Q8LKK4|Q8LKK4_CHLRE RIB72 protein OS=Chlamydomonas reinhardtii OX=3055 GN=CHLRE_02g091700v5 PE=1 SV=1	333	K	27.6391	2	TT	FALSE	FALSE	,					X	X
sp|A0A2K3DE56|A0A2K3DE56_CHLRE Fungal lipase-like domain-containing protein OS=Chlamydomonas reinhardtii OX=3055 GN=CHLRE_09g390615v5 PE=4 SV=1	46	K	sp|A0A2K3DE56|A0A2K3DE56_CHLRE Fungal lipase-like domain-containing protein OS=Chlamydomonas reinhardtii OX=3055 GN=CHLRE_09g390615v5 PE=4 SV=1	384	K	20.8825	2	TT	TRUE	FALSE	,					X	X
sp|A0A2K3DB47|A0A2K3DB47_CHLRE Intraflagellar transport protein 25 OS=Chlamydomonas reinhardtii OX=3055 GN=CHLRE_10g450350v5 PE=4 SV=1	1	M	sp|A0A2K3DB47|A0A2K3DB47_CHLRE Intraflagellar transport protein 25 OS=Chlamydomonas reinhardtii OX=3055 GN=CHLRE_10g450350v5 PE=4 SV=1	59	K	17.851	1	TT	TRUE	FALSE						X
sp|A8JAV1|A8JAV1_CHLRE Actin OS=Chlamydomonas reinhardtii OX=3055 GN=CHLRE_13g603700v5 PE=3 SV=1	63	K	sp|A8JC40|A8JC40_CHLRE EF-hand domain-containing protein OS=Chlamydomonas reinhardtii OX=3055 GN=CHLRE_11g468450v5 PE=4 SV=1	27	K	15.4045	1	TT	FALSE	FALSE						X
sp|A0A2K3CT60|A0A2K3CT60_CHLRE Tektin OS=Chlamydomonas reinhardtii OX=3055 GN=CHLRE_16g655750v5 PE=3 SV=1	8	S	sp|A0A2K3CT60|A0A2K3CT60_CHLRE Tektin OS=Chlamydomonas reinhardtii OX=3055 GN=CHLRE_16g655750v5 PE=3 SV=1	22	K	25.1823	3	TT	TRUE	FALSE	,,					X	X
sp|A0A2K3CT60|A0A2K3CT60_CHLRE Tektin OS=Chlamydomonas reinhardtii OX=3055 GN=CHLRE_16g655750v5 PE=3 SV=1	22	K	sp|A0A2K3CT60|A0A2K3CT60_CHLRE Tektin OS=Chlamydomonas reinhardtii OX=3055 GN=CHLRE_16g655750v5 PE=3 SV=1	158	K	26.6913	2	TT	TRUE	FALSE	,					X	X
sp|A0A2K3CRC2|A0A2K3CRC2_CHLRE ANK_REP_REGION domain-containing protein OS=Chlamydomonas reinhardtii OX=3055 GN=CHLRE_17g735350v5 PE=4 SV=1	215	K	sp|A0A2K3CRC2|A0A2K3CRC2_CHLRE ANK_REP_REGION domain-containing protein OS=Chlamydomonas reinhardtii OX=3055 GN=CHLRE_17g735350v5 PE=4 SV=1	226	K	25.753	6	TT	TRUE	FALSE	,,,,,					X	X
sp|A8HXB8|A8HXB8_CHLRE Flagellar associated protein OS=Chlamydomonas reinhardtii OX=3055 GN=CHLRE_06g261900v5 PE=4 SV=1	192	K	sp|Q540H1|Q540H1_CHLRE Tubulin alpha chain OS=Chlamydomonas reinhardtii OX=3055 GN=CHLRE_03g190950v5 PE=3 SV=1	163	K	20.2224	3	TT	FALSE	FALSE	,,					X	X
sp|A0A2K3D425|A0A2K3D425_CHLRE adenylate kinase OS=Chlamydomonas reinhardtii OX=3055 GN=CHLRE_12g519950v5 PE=1 SV=1	2464	K	sp|A0A2K3D425|A0A2K3D425_CHLRE adenylate kinase OS=Chlamydomonas reinhardtii OX=3055 GN=CHLRE_12g519950v5 PE=1 SV=1	2471	K	22.0411	2	TT	TRUE	FALSE	,					X	X
sp|A8JH98|A8JH98_CHLRE phosphopyruvate hydratase OS=Chlamydomonas reinhardtii OX=3055 GN=CHLRE_12g513200v5 PE=1 SV=1	104	K	sp|A8JH98|A8JH98_CHLRE phosphopyruvate hydratase OS=Chlamydomonas reinhardtii OX=3055 GN=CHLRE_12g513200v5 PE=1 SV=1	235	K	25.6899	3	TT	TRUE	FALSE	,,					X	X
sp|A8I1S7|A8I1S7_CHLRE EF-hand domain-containing protein OS=Chlamydomonas reinhardtii OX=3055 GN=CHLRE_10g466650v5 PE=1 SV=1	295	K	sp|Q8LKK4|Q8LKK4_CHLRE RIB72 protein OS=Chlamydomonas reinhardtii OX=3055 GN=CHLRE_02g091700v5 PE=1 SV=1	569	K	30.295	3	TT	FALSE	FALSE	,,					X	X
sp|A0A2K3DV97|A0A2K3DV97_CHLRE PLD phosphodiesterase domain-containing protein OS=Chlamydomonas reinhardtii OX=3055 GN=CHLRE_03g145127v5 PE=1 SV=1	999	K	sp|A8J594|A8J594_CHLRE Uncharacterized protein OS=Chlamydomonas reinhardtii OX=3055 GN=CHLRE_12g528850v5 PE=4 SV=1	96	K	24.2442	2	TT	FALSE	FALSE	,					X	X
sp|A8JD64|A8JD64_CHLRE Peptidyl-prolyl cis-trans isomerase OS=Chlamydomonas reinhardtii OX=3055 GN=CHLRE_01g002300v5 PE=3 SV=1	86	Y	sp|A8JD64|A8JD64_CHLRE Peptidyl-prolyl cis-trans isomerase OS=Chlamydomonas reinhardtii OX=3055 GN=CHLRE_01g002300v5 PE=3 SV=1	96	K	13.7069	1	TT	TRUE	FALSE						X
sp|A0A2K3CYE9|A0A2K3CYE9_CHLRE AAA+ ATPase domain-containing protein OS=Chlamydomonas reinhardtii OX=3055 GN=CHLRE_14g627576v5 PE=4 SV=1	76	K	sp|A0A2K3CYE9|A0A2K3CYE9_CHLRE AAA+ ATPase domain-containing protein OS=Chlamydomonas reinhardtii OX=3055 GN=CHLRE_14g627576v5 PE=4 SV=1	85	K	20.2267	1	TT	TRUE	FALSE						X
sp|A0A2K3DLV6|A0A2K3DLV6_CHLRE AAA+ ATPase domain-containing protein OS=Chlamydomonas reinhardtii OX=3055 GN=CHLRE_06g250300v5 PE=4 SV=1	1034	K	sp|A8HUA7|A8HUA7_CHLRE Cilia- and flagella-associated protein 58 OS=Chlamydomonas reinhardtii OX=3055 GN=CHLRE_13g584400v5 PE=4 SV=1	618	T	14.2102	1	TT	FALSE	FALSE						X
sp|A0A2K3DE97|A0A2K3DE97_CHLRE DHC_N2 domain-containing protein OS=Chlamydomonas reinhardtii OX=3055 GN=CHLRE_09g392282v5 PE=4 SV=1	1793	K	sp|A0A2K3DE97|A0A2K3DE97_CHLRE DHC_N2 domain-containing protein OS=Chlamydomonas reinhardtii OX=3055 GN=CHLRE_09g392282v5 PE=4 SV=1	1843	K	8.6755	1	TT	TRUE	FALSE						X
sp|A8JGV6|A8JGV6_CHLRE 14-3-3 domain-containing protein OS=Chlamydomonas reinhardtii OX=3055 GN=CHLRE_12g559250v5 PE=3 SV=1	68	S	sp|A8JGV6|A8JGV6_CHLRE 14-3-3 domain-containing protein OS=Chlamydomonas reinhardtii OX=3055 GN=CHLRE_12g559250v5 PE=3 SV=1	76	K	9.911	2	TT	TRUE	FALSE	,					X	X
sp|A0A2K3CTW7|A0A2K3CTW7_CHLRE Uncharacterized protein OS=Chlamydomonas reinhardtii OX=3055 GN=CHLRE_16g666150v5 PE=4 SV=1	270	K	sp|A0A2K3CTW7|A0A2K3CTW7_CHLRE Uncharacterized protein OS=Chlamydomonas reinhardtii OX=3055 GN=CHLRE_16g666150v5 PE=4 SV=1	276	K	13.5029	1	TT	TRUE	FALSE						X
sp|A0A2K3CP55|A0A2K3CP55_CHLRE Calponin-homology (CH) domain-containing protein OS=Chlamydomonas reinhardtii OX=3055 GN=CHLRE_17g704300v5 PE=1 SV=1	612	K	sp|A0A2K3CP55|A0A2K3CP55_CHLRE Calponin-homology (CH) domain-containing protein OS=Chlamydomonas reinhardtii OX=3055 GN=CHLRE_17g704300v5 PE=1 SV=1	652	K	22.754	2	TT	TRUE	FALSE	,					X	X
sp|A0A2K3DE56|A0A2K3DE56_CHLRE Fungal lipase-like domain-containing protein OS=Chlamydomonas reinhardtii OX=3055 GN=CHLRE_09g390615v5 PE=4 SV=1	177	K	sp|A0A2K3DE56|A0A2K3DE56_CHLRE Fungal lipase-like domain-containing protein OS=Chlamydomonas reinhardtii OX=3055 GN=CHLRE_09g390615v5 PE=4 SV=1	233	K	33.6661	8	TT	TRUE	FALSE	,,,,,,,					X	X
sp|Q540H1|Q540H1_CHLRE Tubulin alpha chain OS=Chlamydomonas reinhardtii OX=3055 GN=CHLRE_03g190950v5 PE=3 SV=1	163	K	sp|Q540H1|Q540H1_CHLRE Tubulin alpha chain OS=Chlamydomonas reinhardtii OX=3055 GN=CHLRE_03g190950v5 PE=3 SV=1	326	K	25.1006	5	TT	TRUE	FALSE	,,,,					X	X
sp|A8J5B8|A8J5B8_CHLRE CBS domain-containing protein OS=Chlamydomonas reinhardtii OX=3055 GN=CHLRE_12g528000v5 PE=4 SV=1	36	K	sp|A8J5B8|A8J5B8_CHLRE CBS domain-containing protein OS=Chlamydomonas reinhardtii OX=3055 GN=CHLRE_12g528000v5 PE=4 SV=1	112	K	24.5844	4	TT	TRUE	FALSE	,,,					X	X
sp|A0A2K3DN83|A0A2K3DN83_CHLRE Uncharacterized protein OS=Chlamydomonas reinhardtii OX=3055 GN=CHLRE_06g268800v5 PE=3 SV=1	799	K	sp|A0A2K3DN83|A0A2K3DN83_CHLRE Uncharacterized protein OS=Chlamydomonas reinhardtii OX=3055 GN=CHLRE_06g268800v5 PE=3 SV=1	826	K	30.2618	2	TT	TRUE	FALSE	,					X	X
sp|A0A2K3D6P1|A0A2K3D6P1_CHLRE NADP-dependent oxidoreductase domain-containing protein OS=Chlamydomonas reinhardtii OX=3055 GN=CHLRE_12g544000v5 PE=4 SV=1	377	K	sp|A0A2K3D9K7|A0A2K3D9K7_CHLRE Uncharacterized protein OS=Chlamydomonas reinhardtii OX=3055 GN=CHLRE_10g427300v5 PE=3 SV=1	83	K	29.4122	4	TT	FALSE	FALSE	,,,					X	X
sp|A0A2K3E799|A0A2K3E799_CHLRE WD_REPEATS_REGION domain-containing protein OS=Chlamydomonas reinhardtii OX=3055 GN=CHLRE_01g039500v5 PE=4 SV=1	614	K	sp|A8IKR9|A8IKR9_CHLRE Uncharacterized protein OS=Chlamydomonas reinhardtii OX=3055 GN=CHLRE_12g511050v5 PE=1 SV=1	212	K	18.3524	1	TT	FALSE	FALSE						X
sp|A0A2K3D9Z3|A0A2K3D9Z3_CHLRE Uncharacterized protein OS=Chlamydomonas reinhardtii OX=3055 GN=CHLRE_10g432850v5 PE=4 SV=1	70	K	sp|A0A2K3D9Z3|A0A2K3D9Z3_CHLRE Uncharacterized protein OS=Chlamydomonas reinhardtii OX=3055 GN=CHLRE_10g432850v5 PE=4 SV=1	96	K	14.1174	2	TT	TRUE	FALSE	,					X
sp|A8JD64|A8JD64_CHLRE Peptidyl-prolyl cis-trans isomerase OS=Chlamydomonas reinhardtii OX=3055 GN=CHLRE_01g002300v5 PE=3 SV=1	31	K	sp|A8JD64|A8JD64_CHLRE Peptidyl-prolyl cis-trans isomerase OS=Chlamydomonas reinhardtii OX=3055 GN=CHLRE_01g002300v5 PE=3 SV=1	44	K	29.7534	2	TT	TRUE	FALSE	,					X	X
sp|A0A2K3CP55|A0A2K3CP55_CHLRE Calponin-homology (CH) domain-containing protein OS=Chlamydomonas reinhardtii OX=3055 GN=CHLRE_17g704300v5 PE=1 SV=1	446	K	sp|A0A2K3DLB7|A0A2K3DLB7_CHLRE CFA20 domain-containing protein OS=Chlamydomonas reinhardtii OX=3055 GN=CHLRE_07g351650v5 PE=4 SV=1	20	K	14.9987	2	TT	FALSE	FALSE	,					X
sp|A0A2K3D1N8|A0A2K3D1N8_CHLRE AAA+ ATPase domain-containing protein OS=Chlamydomonas reinhardtii OX=3055 GN=CHLRE_12g484250v5 PE=4 SV=1	1792	K	sp|A0A2K3DHL8|A0A2K3DHL8_CHLRE C2H2-type domain-containing protein OS=Chlamydomonas reinhardtii OX=3055 GN=CHLRE_08g374700v5 PE=4 SV=1	1594	K	26.4738	1	TT	FALSE	FALSE						X
sp|A0A2K3DUR3|A0A2K3DUR3_CHLRE WD_REPEATS_REGION domain-containing protein OS=Chlamydomonas reinhardtii OX=3055 GN=CHLRE_04g227900v5 PE=4 SV=1	419	K	sp|A0A2K3DUR3|A0A2K3DUR3_CHLRE WD_REPEATS_REGION domain-containing protein OS=Chlamydomonas reinhardtii OX=3055 GN=CHLRE_04g227900v5 PE=4 SV=1	442	K	28.2071	4	TT	TRUE	FALSE	,,,					X	X
sp|Q540H1|Q540H1_CHLRE Tubulin alpha chain OS=Chlamydomonas reinhardtii OX=3055 GN=CHLRE_03g190950v5 PE=3 SV=1	112	K	sp|Q8S4W6|Q8S4W6_CHLRE Coiled-coil flagellar protein OS=Chlamydomonas reinhardtii OX=3055 GN=MBO2 PE=4 SV=1	463	K	24.1521	2	TT	FALSE	FALSE	,					X	X
sp|A0A2K3D9K7|A0A2K3D9K7_CHLRE Uncharacterized protein OS=Chlamydomonas reinhardtii OX=3055 GN=CHLRE_10g427300v5 PE=3 SV=1	83	K	sp|A0A2K3D9K7|A0A2K3D9K7_CHLRE Uncharacterized protein OS=Chlamydomonas reinhardtii OX=3055 GN=CHLRE_10g427300v5 PE=3 SV=1	90	K	35.178	4	TT	TRUE	FALSE	,,,					X	X
sp|A0A2K3DGM1|A0A2K3DGM1_CHLRE Anaphase-promoting complex subunit 4 WD40 domain-containing protein OS=Chlamydomonas reinhardtii OX=3055 GN=CHLRE_08g362650v5 PE=4 SV=1	526	K	sp|A0A2K3DGM1|A0A2K3DGM1_CHLRE Anaphase-promoting complex subunit 4 WD40 domain-containing protein OS=Chlamydomonas reinhardtii OX=3055 GN=CHLRE_08g362650v5 PE=4 SV=1	533	K	14.4012	1	TT	TRUE	FALSE						X
sp|A0A2K3CXC4|A0A2K3CXC4_CHLRE Uncharacterized protein OS=Chlamydomonas reinhardtii OX=3055 GN=CHLRE_14g612700v5 PE=3 SV=1	260	K	sp|A0A2K3CXC4|A0A2K3CXC4_CHLRE Uncharacterized protein OS=Chlamydomonas reinhardtii OX=3055 GN=CHLRE_14g612700v5 PE=3 SV=1	605	K	28.3898	4	TT	TRUE	FALSE	,,,					X	X
sp|A8HX38|A8HX38_CHLRE Elongation factor Tu, chloroplastic OS=Chlamydomonas reinhardtii OX=3055 GN=CHLRE_06g263450v5 PE=3 SV=1	354	K	sp|A8HX38|A8HX38_CHLRE Elongation factor Tu, chloroplastic OS=Chlamydomonas reinhardtii OX=3055 GN=CHLRE_06g263450v5 PE=3 SV=1	360	T	11.5835	1	TT	TRUE	FALSE							X
sp|A0A2K3E1C3|A0A2K3E1C3_CHLRE Cilia- and flagella-associated protein 45 OS=Chlamydomonas reinhardtii OX=3055 GN=CHLRE_02g092700v5 PE=3 SV=1	107	K	sp|A0A2K3E1C3|A0A2K3E1C3_CHLRE Cilia- and flagella-associated protein 45 OS=Chlamydomonas reinhardtii OX=3055 GN=CHLRE_02g092700v5 PE=3 SV=1	114	K	16.1018	1	TT	TRUE	FALSE						X
sp|A0A2K3CXC4|A0A2K3CXC4_CHLRE Uncharacterized protein OS=Chlamydomonas reinhardtii OX=3055 GN=CHLRE_14g612700v5 PE=3 SV=1	638	K	sp|H9CTG6|H9CTG6_CHLRE Intraflagellar transport protein 122 OS=Chlamydomonas reinhardtii OX=3055 GN=IFT122 PE=2 SV=1	56	K	14.4771	1	TT	FALSE	FALSE						X
sp|A8I1S7|A8I1S7_CHLRE EF-hand domain-containing protein OS=Chlamydomonas reinhardtii OX=3055 GN=CHLRE_10g466650v5 PE=1 SV=1	141	K	sp|Q8LKK4|Q8LKK4_CHLRE RIB72 protein OS=Chlamydomonas reinhardtii OX=3055 GN=CHLRE_02g091700v5 PE=1 SV=1	441	K	22.4032	4	TT	FALSE	FALSE	,,,					X	X
sp|A0A2K3DA34|A0A2K3DA34_CHLRE Ion transport domain-containing protein OS=Chlamydomonas reinhardtii OX=3055 GN=CHLRE_10g434600v5 PE=4 SV=1	1847	K	sp|A0A2K3DA34|A0A2K3DA34_CHLRE Ion transport domain-containing protein OS=Chlamydomonas reinhardtii OX=3055 GN=CHLRE_10g434600v5 PE=4 SV=1	1852	K	24.7822	2	TT	TRUE	FALSE	,					X	X
sp|A0A2K3DV97|A0A2K3DV97_CHLRE PLD phosphodiesterase domain-containing protein OS=Chlamydomonas reinhardtii OX=3055 GN=CHLRE_03g145127v5 PE=1 SV=1	1993	K	sp|A0A2K3DV97|A0A2K3DV97_CHLRE PLD phosphodiesterase domain-containing protein OS=Chlamydomonas reinhardtii OX=3055 GN=CHLRE_03g145127v5 PE=1 SV=1	2192	K	22.0939	4	TT	TRUE	FALSE	,,,					X	X
sp|A0A2K3D9K7|A0A2K3D9K7_CHLRE Uncharacterized protein OS=Chlamydomonas reinhardtii OX=3055 GN=CHLRE_10g427300v5 PE=3 SV=1	2	A	sp|A0A2K3D9K7|A0A2K3D9K7_CHLRE Uncharacterized protein OS=Chlamydomonas reinhardtii OX=3055 GN=CHLRE_10g427300v5 PE=3 SV=1	16	T	12.5879	1	TT	TRUE	FALSE						X
sp|A8HX38|A8HX38_CHLRE Elongation factor Tu, chloroplastic OS=Chlamydomonas reinhardtii OX=3055 GN=CHLRE_06g263450v5 PE=3 SV=1	357	K	sp|A8HX38|A8HX38_CHLRE Elongation factor Tu, chloroplastic OS=Chlamydomonas reinhardtii OX=3055 GN=CHLRE_06g263450v5 PE=3 SV=1	463	K	22.7425	1	TT	TRUE	FALSE							X
sp|A0A2K3CT60|A0A2K3CT60_CHLRE Tektin OS=Chlamydomonas reinhardtii OX=3055 GN=CHLRE_16g655750v5 PE=3 SV=1	263	K	sp|A8JEB9|A8JEB9_CHLRE Flagellar associated protein OS=Chlamydomonas reinhardtii OX=3055 GN=CHLRE_15g637050v5 PE=4 SV=1	84	K	24.935	2	TT	FALSE	FALSE	,					X	X
sp|Q540H1|Q540H1_CHLRE Tubulin alpha chain OS=Chlamydomonas reinhardtii OX=3055 GN=CHLRE_03g190950v5 PE=3 SV=1	311	K	sp|Q540H1|Q540H1_CHLRE Tubulin alpha chain OS=Chlamydomonas reinhardtii OX=3055 GN=CHLRE_03g190950v5 PE=3 SV=1	370	K	29.4353	4	TT	TRUE	FALSE	,,,					X	X
sp|A0A2K3DE56|A0A2K3DE56_CHLRE Fungal lipase-like domain-containing protein OS=Chlamydomonas reinhardtii OX=3055 GN=CHLRE_09g390615v5 PE=4 SV=1	35	S	sp|A0A2K3DE56|A0A2K3DE56_CHLRE Fungal lipase-like domain-containing protein OS=Chlamydomonas reinhardtii OX=3055 GN=CHLRE_09g390615v5 PE=4 SV=1	43	K	18.1366	1	TT	TRUE	FALSE						X
sp|Q540H1|Q540H1_CHLRE Tubulin alpha chain OS=Chlamydomonas reinhardtii OX=3055 GN=CHLRE_03g190950v5 PE=3 SV=1	370	K	sp|Q8LKK4|Q8LKK4_CHLRE RIB72 protein OS=Chlamydomonas reinhardtii OX=3055 GN=CHLRE_02g091700v5 PE=1 SV=1	271	K	24.1489	3	TT	FALSE	FALSE	,,					X	X
sp|A0A2K3DV97|A0A2K3DV97_CHLRE PLD phosphodiesterase domain-containing protein OS=Chlamydomonas reinhardtii OX=3055 GN=CHLRE_03g145127v5 PE=1 SV=1	550	K	sp|A0A2K3DV97|A0A2K3DV97_CHLRE PLD phosphodiesterase domain-containing protein OS=Chlamydomonas reinhardtii OX=3055 GN=CHLRE_03g145127v5 PE=1 SV=1	552	K	21.7921	1	TT	TRUE	FALSE						X
sp|A0A2K3DV97|A0A2K3DV97_CHLRE PLD phosphodiesterase domain-containing protein OS=Chlamydomonas reinhardtii OX=3055 GN=CHLRE_03g145127v5 PE=1 SV=1	1052	K	sp|A8J594|A8J594_CHLRE Uncharacterized protein OS=Chlamydomonas reinhardtii OX=3055 GN=CHLRE_12g528850v5 PE=4 SV=1	96	K	22.5325	3	TT	FALSE	FALSE	,,					X	X
sp|A0A2K3DE56|A0A2K3DE56_CHLRE Fungal lipase-like domain-containing protein OS=Chlamydomonas reinhardtii OX=3055 GN=CHLRE_09g390615v5 PE=4 SV=1	25	K	sp|A0A2K3DE56|A0A2K3DE56_CHLRE Fungal lipase-like domain-containing protein OS=Chlamydomonas reinhardtii OX=3055 GN=CHLRE_09g390615v5 PE=4 SV=1	46	K	20.2974	2	TT	TRUE	FALSE	,					X	X
sp|A0A2K3D202|A0A2K3D202_CHLRE Uncharacterized protein OS=Chlamydomonas reinhardtii OX=3055 GN=CHLRE_12g494800v5 PE=4 SV=1	1	M	sp|Q540H1|Q540H1_CHLRE Tubulin alpha chain OS=Chlamydomonas reinhardtii OX=3055 GN=CHLRE_03g190950v5 PE=3 SV=1	112	K	15.882	1	TT	FALSE	FALSE						X
sp|A0A2K3E0J7|A0A2K3E0J7_CHLRE Uncharacterized protein OS=Chlamydomonas reinhardtii OX=3055 GN=CHLRE_02g081050v5 PE=4 SV=1	244	S	sp|A0A2K3E0J7|A0A2K3E0J7_CHLRE Uncharacterized protein OS=Chlamydomonas reinhardtii OX=3055 GN=CHLRE_02g081050v5 PE=4 SV=1	247	S	12.1997	1	TT	TRUE	FALSE						X
sp|A0A2K3E486|A0A2K3E486_CHLRE DHC_N2 domain-containing protein OS=Chlamydomonas reinhardtii OX=3055 GN=CHLRE_02g141606v5 PE=4 SV=1	922	K	sp|A0A2K3E486|A0A2K3E486_CHLRE DHC_N2 domain-containing protein OS=Chlamydomonas reinhardtii OX=3055 GN=CHLRE_02g141606v5 PE=4 SV=1	945	K	26.4257	2	TT	TRUE	FALSE	,					X	X
sp|A8IKR9|A8IKR9_CHLRE Uncharacterized protein OS=Chlamydomonas reinhardtii OX=3055 GN=CHLRE_12g511050v5 PE=1 SV=1	198	K	sp|A8IKR9|A8IKR9_CHLRE Uncharacterized protein OS=Chlamydomonas reinhardtii OX=3055 GN=CHLRE_12g511050v5 PE=1 SV=1	202	K	12.4788	2	TT	TRUE	FALSE	,					X	X
sp|A0A2K3CP55|A0A2K3CP55_CHLRE Calponin-homology (CH) domain-containing protein OS=Chlamydomonas reinhardtii OX=3055 GN=CHLRE_17g704300v5 PE=1 SV=1	360	K	sp|A0A2K3CT60|A0A2K3CT60_CHLRE Tektin OS=Chlamydomonas reinhardtii OX=3055 GN=CHLRE_16g655750v5 PE=3 SV=1	198	K	15.8232	1	TT	FALSE	FALSE						X
sp|Q6J4H1|Q6J4H1_CHLRE adenylate kinase OS=Chlamydomonas reinhardtii OX=3055 GN=CPC1 PE=1 SV=1	321	K	sp|Q6J4H1|Q6J4H1_CHLRE adenylate kinase OS=Chlamydomonas reinhardtii OX=3055 GN=CPC1 PE=1 SV=1	1236	K	18.548	1	TT	TRUE	FALSE						X
sp|A8JGW5|A8JGW5_CHLRE Nucleoside diphosphate kinase OS=Chlamydomonas reinhardtii OX=3055 GN=CHLRE_12g558700v5 PE=1 SV=1	74	K	sp|A8JGW5|A8JGW5_CHLRE Nucleoside diphosphate kinase OS=Chlamydomonas reinhardtii OX=3055 GN=CHLRE_12g558700v5 PE=1 SV=1	122	K	25.5168	1	TT	TRUE	FALSE						X
sp|A0A2K3E1C3|A0A2K3E1C3_CHLRE Cilia- and flagella-associated protein 45 OS=Chlamydomonas reinhardtii OX=3055 GN=CHLRE_02g092700v5 PE=3 SV=1	212	K	sp|Q540H1|Q540H1_CHLRE Tubulin alpha chain OS=Chlamydomonas reinhardtii OX=3055 GN=CHLRE_03g190950v5 PE=3 SV=1	370	K	18.0866	3	TT	FALSE	FALSE	,,					X
sp|A0A2K3DY02|A0A2K3DY02_CHLRE Trichohyalin-plectin-homology domain-containing protein OS=Chlamydomonas reinhardtii OX=3055 GN=CHLRE_03g185050v5 PE=4 SV=1	258	K	sp|Q540H1|Q540H1_CHLRE Tubulin alpha chain OS=Chlamydomonas reinhardtii OX=3055 GN=CHLRE_03g190950v5 PE=3 SV=1	370	K	20.5849	2	TT	FALSE	FALSE	,					X	X
sp|A0A2K3D7C7|A0A2K3D7C7_CHLRE Flagellar associated protein OS=Chlamydomonas reinhardtii OX=3055 GN=CHLRE_11g467582v5 PE=1 SV=1	23	K	sp|Q540H1|Q540H1_CHLRE Tubulin alpha chain OS=Chlamydomonas reinhardtii OX=3055 GN=CHLRE_03g190950v5 PE=3 SV=1	370	K	21.4786	2	TT	FALSE	FALSE	,					X	X
sp|A0A2K3DSC5|A0A2K3DSC5_CHLRE AAA+ ATPase domain-containing protein OS=Chlamydomonas reinhardtii OX=3055 GN=CHLRE_05g244250v5 PE=1 SV=1	3409	K	sp|A0A2K3DSC5|A0A2K3DSC5_CHLRE AAA+ ATPase domain-containing protein OS=Chlamydomonas reinhardtii OX=3055 GN=CHLRE_05g244250v5 PE=1 SV=1	3462	K	9.6485	1	TT	TRUE	FALSE						X
sp|Q540H1|Q540H1_CHLRE Tubulin alpha chain OS=Chlamydomonas reinhardtii OX=3055 GN=CHLRE_03g190950v5 PE=3 SV=1	96	K	sp|Q540H1|Q540H1_CHLRE Tubulin alpha chain OS=Chlamydomonas reinhardtii OX=3055 GN=CHLRE_03g190950v5 PE=3 SV=1	112	K	33.9524	3	TT	TRUE	FALSE	,,					X	X
sp|A0A2K3D8D3|A0A2K3D8D3_CHLRE AAA+ ATPase domain-containing protein OS=Chlamydomonas reinhardtii OX=3055 GN=CHLRE_11g476050v5 PE=4 SV=1	1584	K	sp|A0A2K3D8D3|A0A2K3D8D3_CHLRE AAA+ ATPase domain-containing protein OS=Chlamydomonas reinhardtii OX=3055 GN=CHLRE_11g476050v5 PE=4 SV=1	1844	K	29.2505	5	TT	TRUE	FALSE	,,,,					X	X
sp|A0A2K3DV97|A0A2K3DV97_CHLRE PLD phosphodiesterase domain-containing protein OS=Chlamydomonas reinhardtii OX=3055 GN=CHLRE_03g145127v5 PE=1 SV=1	2623	K	sp|A0A2K3DV97|A0A2K3DV97_CHLRE PLD phosphodiesterase domain-containing protein OS=Chlamydomonas reinhardtii OX=3055 GN=CHLRE_03g145127v5 PE=1 SV=1	2631	K	24.8513	2	TT	TRUE	FALSE	,					X	X
sp|A0A2K3DV97|A0A2K3DV97_CHLRE PLD phosphodiesterase domain-containing protein OS=Chlamydomonas reinhardtii OX=3055 GN=CHLRE_03g145127v5 PE=1 SV=1	999	K	sp|A0A2K3DV97|A0A2K3DV97_CHLRE PLD phosphodiesterase domain-containing protein OS=Chlamydomonas reinhardtii OX=3055 GN=CHLRE_03g145127v5 PE=1 SV=1	1052	K	25.7894	1	TT	TRUE	FALSE						X
sp|A0A2K3E3U6|A0A2K3E3U6_CHLRE Calcium-transporting ATPase OS=Chlamydomonas reinhardtii OX=3055 GN=CHLRE_02g145100v5 PE=3 SV=1	1094	K	sp|A0A2K3E3U6|A0A2K3E3U6_CHLRE Calcium-transporting ATPase OS=Chlamydomonas reinhardtii OX=3055 GN=CHLRE_02g145100v5 PE=3 SV=1	1105	K	32.7289	3	TT	TRUE	FALSE	,,					X	X
sp|A8JDK1|A8JDK1_CHLRE Flagellar associated protein OS=Chlamydomonas reinhardtii OX=3055 GN=CHLRE_02g142126v5 PE=1 SV=1	71	K	sp|Q540H1|Q540H1_CHLRE Tubulin alpha chain OS=Chlamydomonas reinhardtii OX=3055 GN=CHLRE_03g190950v5 PE=3 SV=1	370	K	27.6931	1	TT	FALSE	FALSE						X
sp|A8IJZ3|A8IJZ3_CHLRE WD_REPEATS_REGION domain-containing protein OS=Chlamydomonas reinhardtii OX=3055 GN=CHLRE_12g506000v5 PE=4 SV=1	548	K	sp|A8J1M5|A8J1M5_CHLRE Uncharacterized protein OS=Chlamydomonas reinhardtii OX=3055 GN=CHLRE_09g403800v5 PE=1 SV=1	299	K	19.3816	2	TT	FALSE	FALSE	,					X	X
sp|A0A2K3DE56|A0A2K3DE56_CHLRE Fungal lipase-like domain-containing protein OS=Chlamydomonas reinhardtii OX=3055 GN=CHLRE_09g390615v5 PE=4 SV=1	25	K	sp|A0A2K3DE56|A0A2K3DE56_CHLRE Fungal lipase-like domain-containing protein OS=Chlamydomonas reinhardtii OX=3055 GN=CHLRE_09g390615v5 PE=4 SV=1	434	K	27.9744	3	TT	TRUE	FALSE	,,					X	X
sp|A8IXE0|A8IXE0_CHLRE Adenosylhomocysteinase OS=Chlamydomonas reinhardtii OX=3055 GN=CHLRE_03g204250v5 PE=3 SV=1	444	K	sp|A8IXE0|A8IXE0_CHLRE Adenosylhomocysteinase OS=Chlamydomonas reinhardtii OX=3055 GN=CHLRE_03g204250v5 PE=3 SV=1	459	K	27.5399	4	TT	TRUE	FALSE	,,,					X	X
sp|A0A2K3DSC5|A0A2K3DSC5_CHLRE AAA+ ATPase domain-containing protein OS=Chlamydomonas reinhardtii OX=3055 GN=CHLRE_05g244250v5 PE=1 SV=1	997	K	sp|A0A2K3DSC5|A0A2K3DSC5_CHLRE AAA+ ATPase domain-containing protein OS=Chlamydomonas reinhardtii OX=3055 GN=CHLRE_05g244250v5 PE=1 SV=1	1112	K	25.2106	2	TT	TRUE	FALSE	,					X
sp|A8JC40|A8JC40_CHLRE EF-hand domain-containing protein OS=Chlamydomonas reinhardtii OX=3055 GN=CHLRE_11g468450v5 PE=4 SV=1	48	K	sp|A8JC40|A8JC40_CHLRE EF-hand domain-containing protein OS=Chlamydomonas reinhardtii OX=3055 GN=CHLRE_11g468450v5 PE=4 SV=1	67	K	14.8194	2	TT	TRUE	FALSE	,					X
sp|A0A2K3DE56|A0A2K3DE56_CHLRE Fungal lipase-like domain-containing protein OS=Chlamydomonas reinhardtii OX=3055 GN=CHLRE_09g390615v5 PE=4 SV=1	70	K	sp|A0A2K3DE56|A0A2K3DE56_CHLRE Fungal lipase-like domain-containing protein OS=Chlamydomonas reinhardtii OX=3055 GN=CHLRE_09g390615v5 PE=4 SV=1	461	K	29.8046	2	TT	TRUE	FALSE	,					X	X
sp|A0A2K3D1N8|A0A2K3D1N8_CHLRE AAA+ ATPase domain-containing protein OS=Chlamydomonas reinhardtii OX=3055 GN=CHLRE_12g484250v5 PE=4 SV=1	2559	K	sp|A0A2K3D1N8|A0A2K3D1N8_CHLRE AAA+ ATPase domain-containing protein OS=Chlamydomonas reinhardtii OX=3055 GN=CHLRE_12g484250v5 PE=4 SV=1	3048	K	23.2969	4	TT	TRUE	FALSE	,,,					X	X
sp|Q8LKK4|Q8LKK4_CHLRE RIB72 protein OS=Chlamydomonas reinhardtii OX=3055 GN=CHLRE_02g091700v5 PE=1 SV=1	569	K	sp|Q8LKK4|Q8LKK4_CHLRE RIB72 protein OS=Chlamydomonas reinhardtii OX=3055 GN=CHLRE_02g091700v5 PE=1 SV=1	603	K	31.2586	3	TT	TRUE	FALSE	,,					X	X
sp|A0A2K3DKH4|A0A2K3DKH4_CHLRE Fibrocystin-L OS=Chlamydomonas reinhardtii OX=3055 GN=CHLRE_07g340450v5 PE=4 SV=1	2864	K	sp|A0A2K3DKH4|A0A2K3DKH4_CHLRE Fibrocystin-L OS=Chlamydomonas reinhardtii OX=3055 GN=CHLRE_07g340450v5 PE=4 SV=1	2902	K	21.0539	1	TT	TRUE	FALSE						X
sp|A8JFR3|A8JFR3_CHLRE Intraflagellar transport protein 121 OS=Chlamydomonas reinhardtii OX=3055 GN=CHLRE_11g475000v5 PE=1 SV=1	1101	K	sp|A8JFR3|A8JFR3_CHLRE Intraflagellar transport protein 121 OS=Chlamydomonas reinhardtii OX=3055 GN=CHLRE_11g475000v5 PE=1 SV=1	1104	S	6.9293	1	TT	TRUE	FALSE						X
sp|A8JC04|A8JC04_CHLRE Phosphoglycerate kinase OS=Chlamydomonas reinhardtii OX=3055 GN=CHLRE_11g467770v5 PE=3 SV=1	91	K	sp|A8JC04|A8JC04_CHLRE Phosphoglycerate kinase OS=Chlamydomonas reinhardtii OX=3055 GN=CHLRE_11g467770v5 PE=3 SV=1	129	K	28.2415	5	TT	TRUE	FALSE	,,,,					X	X
sp|A0A2K3CXC4|A0A2K3CXC4_CHLRE Uncharacterized protein OS=Chlamydomonas reinhardtii OX=3055 GN=CHLRE_14g612700v5 PE=3 SV=1	804	K	sp|A0A2K3CXC4|A0A2K3CXC4_CHLRE Uncharacterized protein OS=Chlamydomonas reinhardtii OX=3055 GN=CHLRE_14g612700v5 PE=3 SV=1	819	K	19.3463	1	TT	TRUE	FALSE						X
sp|A0A2K3DSI4|A0A2K3DSI4_CHLRE Intraflagellar transport protein 46 homolog OS=Chlamydomonas reinhardtii OX=3055 GN=CHLRE_05g241637v5 PE=3 SV=1	241	K	sp|A0A2K3E6H6|A0A2K3E6H6_CHLRE Uncharacterized protein OS=Chlamydomonas reinhardtii OX=3055 GN=CHLRE_01g027950v5 PE=4 SV=1	637	K	23.9787	1	TT	FALSE	FALSE						X
sp|A0A2K3D425|A0A2K3D425_CHLRE adenylate kinase OS=Chlamydomonas reinhardtii OX=3055 GN=CHLRE_12g519950v5 PE=1 SV=1	1852	K	sp|A0A2K3D425|A0A2K3D425_CHLRE adenylate kinase OS=Chlamydomonas reinhardtii OX=3055 GN=CHLRE_12g519950v5 PE=1 SV=1	2284	K	28.563	4	TT	TRUE	FALSE	,,,					X	X
sp|A8J1M5|A8J1M5_CHLRE Uncharacterized protein OS=Chlamydomonas reinhardtii OX=3055 GN=CHLRE_09g403800v5 PE=1 SV=1	2409	K	sp|A8J1M5|A8J1M5_CHLRE Uncharacterized protein OS=Chlamydomonas reinhardtii OX=3055 GN=CHLRE_09g403800v5 PE=1 SV=1	2523	K	28.0724	5	TT	TRUE	FALSE	,,,,					X	X
sp|A8IXZ0|A8IXZ0_CHLRE Tubulin beta chain OS=Chlamydomonas reinhardtii OX=3055 GN=CHLRE_12g542250v5 PE=3 SV=1	324	K	sp|Q540H1|Q540H1_CHLRE Tubulin alpha chain OS=Chlamydomonas reinhardtii OX=3055 GN=CHLRE_03g190950v5 PE=3 SV=1	96	K	35.5202	4	TT	FALSE	FALSE	,,,					X	X
sp|A8HXB8|A8HXB8_CHLRE Flagellar associated protein OS=Chlamydomonas reinhardtii OX=3055 GN=CHLRE_06g261900v5 PE=4 SV=1	283	K	sp|Q540H1|Q540H1_CHLRE Tubulin alpha chain OS=Chlamydomonas reinhardtii OX=3055 GN=CHLRE_03g190950v5 PE=3 SV=1	326	K	34.5237	6	TT	FALSE	FALSE	,,,,,					X	X
sp|A0A2K3DEG1|A0A2K3DEG1_CHLRE Axoneme central apparatus protein OS=Chlamydomonas reinhardtii OX=3055 GN=CHLRE_09g394251v5 PE=1 SV=1	410	K	sp|A0A2K3DEG1|A0A2K3DEG1_CHLRE Axoneme central apparatus protein OS=Chlamydomonas reinhardtii OX=3055 GN=CHLRE_09g394251v5 PE=1 SV=1	439	K	34.4579	4	TT	TRUE	FALSE	,,,					X	X
sp|A8ITN7|A8ITN7_CHLRE Tetratricopeptide repeat protein 30 OS=Chlamydomonas reinhardtii OX=3055 GN=CHLRE_07g342200v5 PE=1 SV=1	158	K	sp|A8ITN7|A8ITN7_CHLRE Tetratricopeptide repeat protein 30 OS=Chlamydomonas reinhardtii OX=3055 GN=CHLRE_07g342200v5 PE=1 SV=1	165	K	17.1865	2	TT	TRUE	FALSE	,					X	X
sp|A0A2K3E1C3|A0A2K3E1C3_CHLRE Cilia- and flagella-associated protein 45 OS=Chlamydomonas reinhardtii OX=3055 GN=CHLRE_02g092700v5 PE=3 SV=1	194	K	sp|A8ICC1|A8ICC1_CHLRE Flagellar associated protein OS=Chlamydomonas reinhardtii OX=3055 GN=CHLRE_10g424250v5 PE=1 SV=1	151	K	24.0341	1	TT	FALSE	FALSE						X
sp|A0A2K3D6I6|A0A2K3D6I6_CHLRE Kinesin motor domain-containing protein OS=Chlamydomonas reinhardtii OX=3055 GN=CHLRE_12g546100v5 PE=3 SV=1	702	K	sp|A0A2K3D6I6|A0A2K3D6I6_CHLRE Kinesin motor domain-containing protein OS=Chlamydomonas reinhardtii OX=3055 GN=CHLRE_12g546100v5 PE=3 SV=1	702	K	21.7988	1	TT	TRUE	FALSE							X
sp|A8JHX9|A8JHX9_CHLRE Elongation factor Tu, chloroplastic OS=Chlamydomonas reinhardtii OX=3055 GN=CHLRE_12g516200v5 PE=3 SV=1	581	K	sp|A8JHX9|A8JHX9_CHLRE Elongation factor Tu, chloroplastic OS=Chlamydomonas reinhardtii OX=3055 GN=CHLRE_12g516200v5 PE=3 SV=1	839	S	6.0384	1	TT	TRUE	FALSE						X
sp|A8JGV6|A8JGV6_CHLRE 14-3-3 domain-containing protein OS=Chlamydomonas reinhardtii OX=3055 GN=CHLRE_12g559250v5 PE=3 SV=1	72	K	sp|Q7X7A7|Q7X7A7_CHLRE 14-3-3-like protein OS=Chlamydomonas reinhardtii OX=3055 GN=erb14 PE=2 SV=1	15	K	27.7249	2	TT	FALSE	FALSE	,					X	X
sp|A0A2K3DV97|A0A2K3DV97_CHLRE PLD phosphodiesterase domain-containing protein OS=Chlamydomonas reinhardtii OX=3055 GN=CHLRE_03g145127v5 PE=1 SV=1	3951	K	sp|A0A2K3DV97|A0A2K3DV97_CHLRE PLD phosphodiesterase domain-containing protein OS=Chlamydomonas reinhardtii OX=3055 GN=CHLRE_03g145127v5 PE=1 SV=1	3955	K	15.5194	1	TT	TRUE	FALSE						X
sp|A8J244|A8J244_CHLRE Isocitrate lyase OS=Chlamydomonas reinhardtii OX=3055 GN=CHLRE_06g282800v5 PE=4 SV=1	282	K	sp|A8J244|A8J244_CHLRE Isocitrate lyase OS=Chlamydomonas reinhardtii OX=3055 GN=CHLRE_06g282800v5 PE=4 SV=1	318	K	28.4244	2	TT	TRUE	FALSE	,					X	X
sp|A0A2K3CTW7|A0A2K3CTW7_CHLRE Uncharacterized protein OS=Chlamydomonas reinhardtii OX=3055 GN=CHLRE_16g666150v5 PE=4 SV=1	95	K	sp|A8IPZ5|A8IPZ5_CHLRE Outer dynein arm-docking complex subunit 1 OS=Chlamydomonas reinhardtii OX=3055 GN=CHLRE_17g703850v5 PE=1 SV=1	138	K	28.8242	3	TT	FALSE	FALSE	,,					X	X
sp|A0A2K3CTW7|A0A2K3CTW7_CHLRE Uncharacterized protein OS=Chlamydomonas reinhardtii OX=3055 GN=CHLRE_16g666150v5 PE=4 SV=1	359	K	sp|A8J1M5|A8J1M5_CHLRE Uncharacterized protein OS=Chlamydomonas reinhardtii OX=3055 GN=CHLRE_09g403800v5 PE=1 SV=1	225	K	13.8781	1	TT	FALSE	FALSE						X
sp|A8JGV6|A8JGV6_CHLRE 14-3-3 domain-containing protein OS=Chlamydomonas reinhardtii OX=3055 GN=CHLRE_12g559250v5 PE=3 SV=1	76	K	sp|Q7X7A7|Q7X7A7_CHLRE 14-3-3-like protein OS=Chlamydomonas reinhardtii OX=3055 GN=erb14 PE=2 SV=1	15	K	14.9764	1	TT	FALSE	FALSE						X
sp|A0A2K3DN83|A0A2K3DN83_CHLRE Uncharacterized protein OS=Chlamydomonas reinhardtii OX=3055 GN=CHLRE_06g268800v5 PE=3 SV=1	446	K	sp|A0A2K3DN83|A0A2K3DN83_CHLRE Uncharacterized protein OS=Chlamydomonas reinhardtii OX=3055 GN=CHLRE_06g268800v5 PE=3 SV=1	649	K	19.0021	1	TT	TRUE	FALSE						X
sp|A8JFR3|A8JFR3_CHLRE Intraflagellar transport protein 121 OS=Chlamydomonas reinhardtii OX=3055 GN=CHLRE_11g475000v5 PE=1 SV=1	794	K	sp|H9CTG6|H9CTG6_CHLRE Intraflagellar transport protein 122 OS=Chlamydomonas reinhardtii OX=3055 GN=IFT122 PE=2 SV=1	627	K	19.9624	1	TT	FALSE	FALSE						X
sp|A0A2K3DE56|A0A2K3DE56_CHLRE Fungal lipase-like domain-containing protein OS=Chlamydomonas reinhardtii OX=3055 GN=CHLRE_09g390615v5 PE=4 SV=1	38	K	sp|A0A2K3DE56|A0A2K3DE56_CHLRE Fungal lipase-like domain-containing protein OS=Chlamydomonas reinhardtii OX=3055 GN=CHLRE_09g390615v5 PE=4 SV=1	46	K	27.0432	4	TT	TRUE	FALSE	,,,					X	X
sp|A8ICC1|A8ICC1_CHLRE Flagellar associated protein OS=Chlamydomonas reinhardtii OX=3055 GN=CHLRE_10g424250v5 PE=1 SV=1	39	K	sp|Q540H1|Q540H1_CHLRE Tubulin alpha chain OS=Chlamydomonas reinhardtii OX=3055 GN=CHLRE_03g190950v5 PE=3 SV=1	326	K	25.0932	3	TT	FALSE	FALSE	,,					X	X
sp|A0A2K3E1C3|A0A2K3E1C3_CHLRE Cilia- and flagella-associated protein 45 OS=Chlamydomonas reinhardtii OX=3055 GN=CHLRE_02g092700v5 PE=3 SV=1	42	K	sp|A8J098|A8J098_CHLRE Uncharacterized protein OS=Chlamydomonas reinhardtii OX=3055 GN=CHLRE_09g393954v5 PE=1 SV=1	171	S	16.8733	1	TT	FALSE	FALSE						X
sp|A0A2K3CQG9|A0A2K3CQG9_CHLRE IFT81 calponin homology domain-containing protein OS=Chlamydomonas reinhardtii OX=3055 GN=CHLRE_17g723600v5 PE=4 SV=1	600	K	sp|A0A2K3E6H6|A0A2K3E6H6_CHLRE Uncharacterized protein OS=Chlamydomonas reinhardtii OX=3055 GN=CHLRE_01g027950v5 PE=4 SV=1	594	K	14.5303	1	TT	FALSE	FALSE						X
sp|A8HX38|A8HX38_CHLRE Elongation factor Tu, chloroplastic OS=Chlamydomonas reinhardtii OX=3055 GN=CHLRE_06g263450v5 PE=3 SV=1	132	K	sp|A8HX38|A8HX38_CHLRE Elongation factor Tu, chloroplastic OS=Chlamydomonas reinhardtii OX=3055 GN=CHLRE_06g263450v5 PE=3 SV=1	400	K	18.5234	2	TT	TRUE	FALSE	,						X
sp|A0A2K3CXH6|A0A2K3CXH6_CHLRE ANK_REP_REGION domain-containing protein OS=Chlamydomonas reinhardtii OX=3055 GN=CHLRE_14g614850v5 PE=4 SV=1	1240	K	sp|A0A2K3CXH6|A0A2K3CXH6_CHLRE ANK_REP_REGION domain-containing protein OS=Chlamydomonas reinhardtii OX=3055 GN=CHLRE_14g614850v5 PE=4 SV=1	1246	K	9.8264	1	TT	TRUE	FALSE						X
sp|A0A2K3CT60|A0A2K3CT60_CHLRE Tektin OS=Chlamydomonas reinhardtii OX=3055 GN=CHLRE_16g655750v5 PE=3 SV=1	2	P	sp|A0A2K3CT60|A0A2K3CT60_CHLRE Tektin OS=Chlamydomonas reinhardtii OX=3055 GN=CHLRE_16g655750v5 PE=3 SV=1	22	K	25.5059	3	TT	TRUE	FALSE	,,					X	X
sp|A8IPZ5|A8IPZ5_CHLRE Outer dynein arm-docking complex subunit 1 OS=Chlamydomonas reinhardtii OX=3055 GN=CHLRE_17g703850v5 PE=1 SV=1	67	K	sp|A8IPZ5|A8IPZ5_CHLRE Outer dynein arm-docking complex subunit 1 OS=Chlamydomonas reinhardtii OX=3055 GN=CHLRE_17g703850v5 PE=1 SV=1	735	K	23.0106	2	TT	TRUE	FALSE	,					X	X
sp|A0A2K3CY97|A0A2K3CY97_CHLRE AAA+ ATPase domain-containing protein OS=Chlamydomonas reinhardtii OX=3055 GN=CHLRE_14g624950v5 PE=4 SV=1	1318	K	sp|A0A2K3CY97|A0A2K3CY97_CHLRE AAA+ ATPase domain-containing protein OS=Chlamydomonas reinhardtii OX=3055 GN=CHLRE_14g624950v5 PE=4 SV=1	3075	K	17.0949	2	TT	TRUE	FALSE	,					X	X
sp|A8J1U1|A8J1U1_CHLRE Histidine kinase/HSP90-like ATPase domain-containing protein OS=Chlamydomonas reinhardtii OX=3055 GN=CHLRE_09g386750v5 PE=3 SV=1	380	K	sp|A8J1U1|A8J1U1_CHLRE Histidine kinase/HSP90-like ATPase domain-containing protein OS=Chlamydomonas reinhardtii OX=3055 GN=CHLRE_09g386750v5 PE=3 SV=1	387	K	17.2608	1	TT	TRUE	FALSE						X
sp|A0A2K3CTW7|A0A2K3CTW7_CHLRE Uncharacterized protein OS=Chlamydomonas reinhardtii OX=3055 GN=CHLRE_16g666150v5 PE=4 SV=1	154	K	sp|Q540H1|Q540H1_CHLRE Tubulin alpha chain OS=Chlamydomonas reinhardtii OX=3055 GN=CHLRE_03g190950v5 PE=3 SV=1	394	K	22.5695	1	TT	FALSE	FALSE						X
sp|A8J0T8|A8J0T8_CHLRE Flagellar associated protein OS=Chlamydomonas reinhardtii OX=3055 GN=CHLRE_02g144450v5 PE=4 SV=1	13	K	sp|Q540H1|Q540H1_CHLRE Tubulin alpha chain OS=Chlamydomonas reinhardtii OX=3055 GN=CHLRE_03g190950v5 PE=3 SV=1	112	K	13.7896	1	TT	FALSE	FALSE						X
sp|Q695H0|Q695H0_CHLRE cGMP-dependent protein kinase OS=Chlamydomonas reinhardtii OX=3055 GN=CPKG1 PE=2 SV=1	943	K	sp|Q695H0|Q695H0_CHLRE cGMP-dependent protein kinase OS=Chlamydomonas reinhardtii OX=3055 GN=CPKG1 PE=2 SV=1	949	K	18.9413	2	TT	TRUE	FALSE	,					X	X
sp|A0A2K3DV97|A0A2K3DV97_CHLRE PLD phosphodiesterase domain-containing protein OS=Chlamydomonas reinhardtii OX=3055 GN=CHLRE_03g145127v5 PE=1 SV=1	1189	K	sp|A8JDC5|A8JDC5_CHLRE Uncharacterized protein OS=Chlamydomonas reinhardtii OX=3055 GN=CHLRE_17g714250v5 PE=4 SV=1	45	K	23.2482	5	TT	FALSE	FALSE	,,,,					X	X
sp|A0A2K3DX53|A0A2K3DX53_CHLRE Uncharacterized protein OS=Chlamydomonas reinhardtii OX=3055 GN=CHLRE_03g171900v5 PE=4 SV=1	440	K	sp|A8HXB8|A8HXB8_CHLRE Flagellar associated protein OS=Chlamydomonas reinhardtii OX=3055 GN=CHLRE_06g261900v5 PE=4 SV=1	280	K	14.1746	1	TT	FALSE	FALSE							X
sp|A0A2K3CWA0|A0A2K3CWA0_CHLRE WD_REPEATS_REGION domain-containing protein OS=Chlamydomonas reinhardtii OX=3055 GN=CHLRE_16g691440v5 PE=4 SV=1	1227	K	sp|A0A2K3CWA0|A0A2K3CWA0_CHLRE WD_REPEATS_REGION domain-containing protein OS=Chlamydomonas reinhardtii OX=3055 GN=CHLRE_16g691440v5 PE=4 SV=1	1231	K	19.9632	2	TT	TRUE	FALSE	,					X	X
sp|A8I550|A8I550_CHLRE Uncharacterized protein OS=Chlamydomonas reinhardtii OX=3055 GN=CHLRE_05g242500v5 PE=4 SV=1	148	K	sp|A8IKR9|A8IKR9_CHLRE Uncharacterized protein OS=Chlamydomonas reinhardtii OX=3055 GN=CHLRE_12g511050v5 PE=1 SV=1	345	K	17.6898	1	TT	FALSE	FALSE						X
sp|A8JAV1|A8JAV1_CHLRE Actin OS=Chlamydomonas reinhardtii OX=3055 GN=CHLRE_13g603700v5 PE=3 SV=1	63	K	sp|A8JC40|A8JC40_CHLRE EF-hand domain-containing protein OS=Chlamydomonas reinhardtii OX=3055 GN=CHLRE_11g468450v5 PE=4 SV=1	6	K	13.5622	1	TT	FALSE	FALSE						X
sp|A0A2K3DV97|A0A2K3DV97_CHLRE PLD phosphodiesterase domain-containing protein OS=Chlamydomonas reinhardtii OX=3055 GN=CHLRE_03g145127v5 PE=1 SV=1	2948	K	sp|A0A2K3DV97|A0A2K3DV97_CHLRE PLD phosphodiesterase domain-containing protein OS=Chlamydomonas reinhardtii OX=3055 GN=CHLRE_03g145127v5 PE=1 SV=1	2956	K	18.4903	1	TT	TRUE	FALSE						X
sp|A0A2K3D8V0|A0A2K3D8V0_CHLRE Spermatogenesis-associated protein 17 OS=Chlamydomonas reinhardtii OX=3055 GN=CHLRE_11g482300v5 PE=1 SV=1	2	A	sp|A0A2K3DA34|A0A2K3DA34_CHLRE Ion transport domain-containing protein OS=Chlamydomonas reinhardtii OX=3055 GN=CHLRE_10g434600v5 PE=4 SV=1	1697	S	14.0866	1	TT	FALSE	FALSE						X
sp|A0A2K3E486|A0A2K3E486_CHLRE DHC_N2 domain-containing protein OS=Chlamydomonas reinhardtii OX=3055 GN=CHLRE_02g141606v5 PE=4 SV=1	159	S	sp|A0A2K3E486|A0A2K3E486_CHLRE DHC_N2 domain-containing protein OS=Chlamydomonas reinhardtii OX=3055 GN=CHLRE_02g141606v5 PE=4 SV=1	863	Y	8.3816	1	TT	TRUE	FALSE						X
sp|A8IPZ5|A8IPZ5_CHLRE Outer dynein arm-docking complex subunit 1 OS=Chlamydomonas reinhardtii OX=3055 GN=CHLRE_17g703850v5 PE=1 SV=1	472	K	sp|A8IPZ5|A8IPZ5_CHLRE Outer dynein arm-docking complex subunit 1 OS=Chlamydomonas reinhardtii OX=3055 GN=CHLRE_17g703850v5 PE=1 SV=1	482	K	21.9656	1	TT	TRUE	FALSE						X
sp|A0A2K3D2Q7|A0A2K3D2Q7_CHLRE EF-hand domain-containing protein OS=Chlamydomonas reinhardtii OX=3055 GN=CHLRE_12g509350v5 PE=4 SV=1	190	K	sp|Q540H1|Q540H1_CHLRE Tubulin alpha chain OS=Chlamydomonas reinhardtii OX=3055 GN=CHLRE_03g190950v5 PE=3 SV=1	163	K	20.0912	2	TT	FALSE	FALSE	,					X	X
sp|A0A2K3D8E6|A0A2K3D8E6_CHLRE Growth arrest-specific protein 8 domain-containing protein OS=Chlamydomonas reinhardtii OX=3055 GN=CHLRE_11g476850v5 PE=3 SV=1	190	K	sp|A0A2K3D8E6|A0A2K3D8E6_CHLRE Growth arrest-specific protein 8 domain-containing protein OS=Chlamydomonas reinhardtii OX=3055 GN=CHLRE_11g476850v5 PE=3 SV=1	193	K	10.5022	1	TT	TRUE	FALSE						X
sp|A0A2K3DN83|A0A2K3DN83_CHLRE Uncharacterized protein OS=Chlamydomonas reinhardtii OX=3055 GN=CHLRE_06g268800v5 PE=3 SV=1	1317	K	sp|A0A2K3DN83|A0A2K3DN83_CHLRE Uncharacterized protein OS=Chlamydomonas reinhardtii OX=3055 GN=CHLRE_06g268800v5 PE=3 SV=1	1348	K	19.9636	3	TT	TRUE	FALSE	,,					X	X
sp|A0A2K3DE97|A0A2K3DE97_CHLRE DHC_N2 domain-containing protein OS=Chlamydomonas reinhardtii OX=3055 GN=CHLRE_09g392282v5 PE=4 SV=1	513	K	sp|A8JAV1|A8JAV1_CHLRE Actin OS=Chlamydomonas reinhardtii OX=3055 GN=CHLRE_13g603700v5 PE=3 SV=1	115	K	35.8459	3	TT	FALSE	FALSE	,,					X	X
sp|A0A2K3DZA4|A0A2K3DZA4_CHLRE Flagellar radial spoke protein 1 OS=Chlamydomonas reinhardtii OX=3055 GN=CHLRE_03g201900v5 PE=4 SV=1	631	K	sp|A0A2K3DZA4|A0A2K3DZA4_CHLRE Flagellar radial spoke protein 1 OS=Chlamydomonas reinhardtii OX=3055 GN=CHLRE_03g201900v5 PE=4 SV=1	675	K	20.8556	1	TT	TRUE	FALSE						X
sp|A0A2K3CY97|A0A2K3CY97_CHLRE AAA+ ATPase domain-containing protein OS=Chlamydomonas reinhardtii OX=3055 GN=CHLRE_14g624950v5 PE=4 SV=1	192	K	sp|A0A2K3CY97|A0A2K3CY97_CHLRE AAA+ ATPase domain-containing protein OS=Chlamydomonas reinhardtii OX=3055 GN=CHLRE_14g624950v5 PE=4 SV=1	270	K	17.4109	1	TT	TRUE	FALSE						X
sp|A0A2K3E1C3|A0A2K3E1C3_CHLRE Cilia- and flagella-associated protein 45 OS=Chlamydomonas reinhardtii OX=3055 GN=CHLRE_02g092700v5 PE=3 SV=1	314	K	sp|A8IXZ0|A8IXZ0_CHLRE Tubulin beta chain OS=Chlamydomonas reinhardtii OX=3055 GN=CHLRE_12g542250v5 PE=3 SV=1	19	K	18.8764	1	TT	FALSE	FALSE							X
sp|A0A2K3DE56|A0A2K3DE56_CHLRE Fungal lipase-like domain-containing protein OS=Chlamydomonas reinhardtii OX=3055 GN=CHLRE_09g390615v5 PE=4 SV=1	25	K	sp|A0A2K3DE56|A0A2K3DE56_CHLRE Fungal lipase-like domain-containing protein OS=Chlamydomonas reinhardtii OX=3055 GN=CHLRE_09g390615v5 PE=4 SV=1	148	K	31.4365	2	TT	TRUE	FALSE	,					X	X
sp|A8J1M5|A8J1M5_CHLRE Uncharacterized protein OS=Chlamydomonas reinhardtii OX=3055 GN=CHLRE_09g403800v5 PE=1 SV=1	3453	K	sp|A8J1M5|A8J1M5_CHLRE Uncharacterized protein OS=Chlamydomonas reinhardtii OX=3055 GN=CHLRE_09g403800v5 PE=1 SV=1	3635	K	17.5841	2	TT	TRUE	FALSE	,					X	X
sp|A8JF23|A8JF23_CHLRE Flagellar associated protein OS=Chlamydomonas reinhardtii OX=3055 GN=CHLRE_11g467561v5 PE=1 SV=1	100	K	sp|A8JF23|A8JF23_CHLRE Flagellar associated protein OS=Chlamydomonas reinhardtii OX=3055 GN=CHLRE_11g467561v5 PE=1 SV=1	130	K	26.1797	3	TT	TRUE	FALSE	,,					X	X
sp|A0A2K3CYE9|A0A2K3CYE9_CHLRE AAA+ ATPase domain-containing protein OS=Chlamydomonas reinhardtii OX=3055 GN=CHLRE_14g627576v5 PE=4 SV=1	796	K	sp|A0A2K3CYE9|A0A2K3CYE9_CHLRE AAA+ ATPase domain-containing protein OS=Chlamydomonas reinhardtii OX=3055 GN=CHLRE_14g627576v5 PE=4 SV=1	866	K	33.7214	2	TT	TRUE	FALSE	,					X	X
sp|A0A2K3E1C3|A0A2K3E1C3_CHLRE Cilia- and flagella-associated protein 45 OS=Chlamydomonas reinhardtii OX=3055 GN=CHLRE_02g092700v5 PE=3 SV=1	303	K	sp|A8IXZ0|A8IXZ0_CHLRE Tubulin beta chain OS=Chlamydomonas reinhardtii OX=3055 GN=CHLRE_12g542250v5 PE=3 SV=1	19	K	26.5676	1	TT	FALSE	FALSE							X
sp|A0A2K3DV97|A0A2K3DV97_CHLRE PLD phosphodiesterase domain-containing protein OS=Chlamydomonas reinhardtii OX=3055 GN=CHLRE_03g145127v5 PE=1 SV=1	958	K	sp|A0A2K3DV97|A0A2K3DV97_CHLRE PLD phosphodiesterase domain-containing protein OS=Chlamydomonas reinhardtii OX=3055 GN=CHLRE_03g145127v5 PE=1 SV=1	1023	K	10.8374	1	TT	TRUE	FALSE						X
sp|A8JDK1|A8JDK1_CHLRE Flagellar associated protein OS=Chlamydomonas reinhardtii OX=3055 GN=CHLRE_02g142126v5 PE=1 SV=1	101	K	sp|A8JF23|A8JF23_CHLRE Flagellar associated protein OS=Chlamydomonas reinhardtii OX=3055 GN=CHLRE_11g467561v5 PE=1 SV=1	130	K	29.0158	2	TT	FALSE	FALSE	,					X	X
sp|A0A2K3CY97|A0A2K3CY97_CHLRE AAA+ ATPase domain-containing protein OS=Chlamydomonas reinhardtii OX=3055 GN=CHLRE_14g624950v5 PE=4 SV=1	882	K	sp|A0A2K3CY97|A0A2K3CY97_CHLRE AAA+ ATPase domain-containing protein OS=Chlamydomonas reinhardtii OX=3055 GN=CHLRE_14g624950v5 PE=4 SV=1	896	K	20.7106	1	TT	TRUE	FALSE						X
sp|Q540H1|Q540H1_CHLRE Tubulin alpha chain OS=Chlamydomonas reinhardtii OX=3055 GN=CHLRE_03g190950v5 PE=3 SV=1	112	K	sp|Q540H1|Q540H1_CHLRE Tubulin alpha chain OS=Chlamydomonas reinhardtii OX=3055 GN=CHLRE_03g190950v5 PE=3 SV=1	280	K	10.1574	1	TT	TRUE	FALSE						X
sp|A8HX38|A8HX38_CHLRE Elongation factor Tu, chloroplastic OS=Chlamydomonas reinhardtii OX=3055 GN=CHLRE_06g263450v5 PE=3 SV=1	153	K	sp|A8HX38|A8HX38_CHLRE Elongation factor Tu, chloroplastic OS=Chlamydomonas reinhardtii OX=3055 GN=CHLRE_06g263450v5 PE=3 SV=1	456	K	27.7781	2	TT	TRUE	FALSE	,						X
sp|A0A2K3CWR1|A0A2K3CWR1_CHLRE Uncharacterized protein OS=Chlamydomonas reinhardtii OX=3055 GN=CHLRE_15g639100v5 PE=4 SV=1	804	K	sp|A0A2K3CWR1|A0A2K3CWR1_CHLRE Uncharacterized protein OS=Chlamydomonas reinhardtii OX=3055 GN=CHLRE_15g639100v5 PE=4 SV=1	809	K	20.2776	2	TT	TRUE	FALSE	,					X	X
sp|A0A2K3CWA0|A0A2K3CWA0_CHLRE WD_REPEATS_REGION domain-containing protein OS=Chlamydomonas reinhardtii OX=3055 GN=CHLRE_16g691440v5 PE=4 SV=1	1685	K	sp|A0A2K3E783|A0A2K3E783_CHLRE Inner-arm dynein f/I1 light chain OS=Chlamydomonas reinhardtii OX=3055 GN=MOT7 PE=2 SV=1	89	K	19.0629	1	TT	FALSE	FALSE						X
sp|A0A2K3CUR8|A0A2K3CUR8_CHLRE AAA+ ATPase domain-containing protein OS=Chlamydomonas reinhardtii OX=3055 GN=CHLRE_16g685450v5 PE=1 SV=1	287	K	sp|A8JAV1|A8JAV1_CHLRE Actin OS=Chlamydomonas reinhardtii OX=3055 GN=CHLRE_13g603700v5 PE=3 SV=1	330	K	15.0345	1	TT	FALSE	FALSE						X
sp|A0A2K3DE56|A0A2K3DE56_CHLRE Fungal lipase-like domain-containing protein OS=Chlamydomonas reinhardtii OX=3055 GN=CHLRE_09g390615v5 PE=4 SV=1	70	K	sp|A0A2K3DE56|A0A2K3DE56_CHLRE Fungal lipase-like domain-containing protein OS=Chlamydomonas reinhardtii OX=3055 GN=CHLRE_09g390615v5 PE=4 SV=1	458	S	23.0238	2	TT	TRUE	FALSE	,					X	X
sp|A8JD64|A8JD64_CHLRE Peptidyl-prolyl cis-trans isomerase OS=Chlamydomonas reinhardtii OX=3055 GN=CHLRE_01g002300v5 PE=3 SV=1	31	K	sp|A8JD64|A8JD64_CHLRE Peptidyl-prolyl cis-trans isomerase OS=Chlamydomonas reinhardtii OX=3055 GN=CHLRE_01g002300v5 PE=3 SV=1	96	K	8.5122	1	TT	TRUE	FALSE						X
sp|A0A2K3DSC5|A0A2K3DSC5_CHLRE AAA+ ATPase domain-containing protein OS=Chlamydomonas reinhardtii OX=3055 GN=CHLRE_05g244250v5 PE=1 SV=1	2996	K	sp|A0A2K3DSC5|A0A2K3DSC5_CHLRE AAA+ ATPase domain-containing protein OS=Chlamydomonas reinhardtii OX=3055 GN=CHLRE_05g244250v5 PE=1 SV=1	3008	K	6.2635	1	TT	TRUE	FALSE						X
sp|A8HX38|A8HX38_CHLRE Elongation factor Tu, chloroplastic OS=Chlamydomonas reinhardtii OX=3055 GN=CHLRE_06g263450v5 PE=3 SV=1	153	K	sp|A8HX38|A8HX38_CHLRE Elongation factor Tu, chloroplastic OS=Chlamydomonas reinhardtii OX=3055 GN=CHLRE_06g263450v5 PE=3 SV=1	254	K	23.4368	1	TT	TRUE	FALSE							X
sp|A8J1M5|A8J1M5_CHLRE Uncharacterized protein OS=Chlamydomonas reinhardtii OX=3055 GN=CHLRE_09g403800v5 PE=1 SV=1	502	K	sp|A8J1M5|A8J1M5_CHLRE Uncharacterized protein OS=Chlamydomonas reinhardtii OX=3055 GN=CHLRE_09g403800v5 PE=1 SV=1	547	K	21.0329	2	TT	TRUE	FALSE	,					X	X
sp|A8J1M5|A8J1M5_CHLRE Uncharacterized protein OS=Chlamydomonas reinhardtii OX=3055 GN=CHLRE_09g403800v5 PE=1 SV=1	1275	K	sp|A8J1M5|A8J1M5_CHLRE Uncharacterized protein OS=Chlamydomonas reinhardtii OX=3055 GN=CHLRE_09g403800v5 PE=1 SV=1	1295	K	29.2036	2	TT	TRUE	FALSE	,					X	X
sp|A8IVI0|A8IVI0_CHLRE WD_REPEATS_REGION domain-containing protein OS=Chlamydomonas reinhardtii OX=3055 GN=CHLRE_12g536550v5 PE=4 SV=1	454	K	sp|A8J1M5|A8J1M5_CHLRE Uncharacterized protein OS=Chlamydomonas reinhardtii OX=3055 GN=CHLRE_09g403800v5 PE=1 SV=1	547	K	25.91	4	TT	FALSE	FALSE	,,,					X	X
sp|A0A2K3DE56|A0A2K3DE56_CHLRE Fungal lipase-like domain-containing protein OS=Chlamydomonas reinhardtii OX=3055 GN=CHLRE_09g390615v5 PE=4 SV=1	38	K	sp|A0A2K3DE56|A0A2K3DE56_CHLRE Fungal lipase-like domain-containing protein OS=Chlamydomonas reinhardtii OX=3055 GN=CHLRE_09g390615v5 PE=4 SV=1	434	K	30.0923	4	TT	TRUE	FALSE	,,,					X	X
sp|A0A2K3CQB1|A0A2K3CQB1_CHLRE Uncharacterized protein OS=Chlamydomonas reinhardtii OX=3055 GN=CHLRE_17g721250v5 PE=3 SV=1	129	K	sp|A8JBY2|A8JBY2_CHLRE Uncharacterized protein OS=Chlamydomonas reinhardtii OX=3055 GN=CHLRE_11g467739v5 PE=1 SV=1	441	K	20.2265	2	TT	FALSE	FALSE	,					X
sp|A0A2K3DE56|A0A2K3DE56_CHLRE Fungal lipase-like domain-containing protein OS=Chlamydomonas reinhardtii OX=3055 GN=CHLRE_09g390615v5 PE=4 SV=1	25	K	sp|A0A2K3DE56|A0A2K3DE56_CHLRE Fungal lipase-like domain-containing protein OS=Chlamydomonas reinhardtii OX=3055 GN=CHLRE_09g390615v5 PE=4 SV=1	43	K	11.0966	1	TT	TRUE	FALSE						X
sp|A8JDK1|A8JDK1_CHLRE Flagellar associated protein OS=Chlamydomonas reinhardtii OX=3055 GN=CHLRE_02g142126v5 PE=1 SV=1	2	V	sp|A8JDK1|A8JDK1_CHLRE Flagellar associated protein OS=Chlamydomonas reinhardtii OX=3055 GN=CHLRE_02g142126v5 PE=1 SV=1	208	K	26.3535	7	TT	TRUE	FALSE	,,,,,,					X	X
sp|A8HX38|A8HX38_CHLRE Elongation factor Tu, chloroplastic OS=Chlamydomonas reinhardtii OX=3055 GN=CHLRE_06g263450v5 PE=3 SV=1	153	K	sp|A8HX38|A8HX38_CHLRE Elongation factor Tu, chloroplastic OS=Chlamydomonas reinhardtii OX=3055 GN=CHLRE_06g263450v5 PE=3 SV=1	191	K	27.3565	1	TT	TRUE	FALSE							X
sp|A0A2K3CP55|A0A2K3CP55_CHLRE Calponin-homology (CH) domain-containing protein OS=Chlamydomonas reinhardtii OX=3055 GN=CHLRE_17g704300v5 PE=1 SV=1	262	K	sp|A0A2K3CP55|A0A2K3CP55_CHLRE Calponin-homology (CH) domain-containing protein OS=Chlamydomonas reinhardtii OX=3055 GN=CHLRE_17g704300v5 PE=1 SV=1	360	K	16.7897	1	TT	TRUE	FALSE						X
sp|A8J870|A8J870_CHLRE Uncharacterized protein OS=Chlamydomonas reinhardtii OX=3055 GN=CHLRE_05g239200v5 PE=1 SV=1	127	K	sp|Q540H1|Q540H1_CHLRE Tubulin alpha chain OS=Chlamydomonas reinhardtii OX=3055 GN=CHLRE_03g190950v5 PE=3 SV=1	370	K	21.9489	1	TT	FALSE	FALSE						X
sp|A0A2K3CP46|A0A2K3CP46_CHLRE Uncharacterized protein OS=Chlamydomonas reinhardtii OX=3055 GN=CHLRE_17g703900v5 PE=4 SV=1	1565	K	sp|A0A2K3CP46|A0A2K3CP46_CHLRE Uncharacterized protein OS=Chlamydomonas reinhardtii OX=3055 GN=CHLRE_17g703900v5 PE=4 SV=1	1602	K	17.5915	1	TT	TRUE	FALSE						X
sp|A8IRP4|A8IRP4_CHLRE Dynein light chain OS=Chlamydomonas reinhardtii OX=3055 GN=CHLRE_03g187200v5 PE=3 SV=1	46	K	sp|A8IRP4|A8IRP4_CHLRE Dynein light chain OS=Chlamydomonas reinhardtii OX=3055 GN=CHLRE_03g187200v5 PE=3 SV=1	63	K	16.9869	1	TT	TRUE	FALSE						X
sp|A0A2K3CY97|A0A2K3CY97_CHLRE AAA+ ATPase domain-containing protein OS=Chlamydomonas reinhardtii OX=3055 GN=CHLRE_14g624950v5 PE=4 SV=1	3138	K	sp|A0A2K3CY97|A0A2K3CY97_CHLRE AAA+ ATPase domain-containing protein OS=Chlamydomonas reinhardtii OX=3055 GN=CHLRE_14g624950v5 PE=4 SV=1	3146	K	27.7219	1	TT	TRUE	FALSE						X
sp|A8HXB8|A8HXB8_CHLRE Flagellar associated protein OS=Chlamydomonas reinhardtii OX=3055 GN=CHLRE_06g261900v5 PE=4 SV=1	63	K	sp|Q540H1|Q540H1_CHLRE Tubulin alpha chain OS=Chlamydomonas reinhardtii OX=3055 GN=CHLRE_03g190950v5 PE=3 SV=1	112	K	28.0208	3	TT	FALSE	FALSE	,,					X	X
sp|A0A2K3D8D3|A0A2K3D8D3_CHLRE AAA+ ATPase domain-containing protein OS=Chlamydomonas reinhardtii OX=3055 GN=CHLRE_11g476050v5 PE=4 SV=1	1125	K	sp|A0A2K3D8D3|A0A2K3D8D3_CHLRE AAA+ ATPase domain-containing protein OS=Chlamydomonas reinhardtii OX=3055 GN=CHLRE_11g476050v5 PE=4 SV=1	1205	K	21.2447	2	TT	TRUE	FALSE	,					X
sp|A8J6A9|A8J6A9_CHLRE Flagellar associated protein OS=Chlamydomonas reinhardtii OX=3055 GN=CHLRE_12g517050v5 PE=4 SV=1	52	K	sp|Q540H1|Q540H1_CHLRE Tubulin alpha chain OS=Chlamydomonas reinhardtii OX=3055 GN=CHLRE_03g190950v5 PE=3 SV=1	163	K	18.6095	1	TT	FALSE	FALSE						X
sp|A8J0X0|A8J0X0_CHLRE Flagellar associated protein OS=Chlamydomonas reinhardtii OX=3055 GN=CHLRE_02g145850v5 PE=1 SV=1	308	K	sp|Q540H1|Q540H1_CHLRE Tubulin alpha chain OS=Chlamydomonas reinhardtii OX=3055 GN=CHLRE_03g190950v5 PE=3 SV=1	370	K	22.645	1	TT	FALSE	FALSE						X
sp|A8JAV1|A8JAV1_CHLRE Actin OS=Chlamydomonas reinhardtii OX=3055 GN=CHLRE_13g603700v5 PE=3 SV=1	63	K	sp|A8JAV1|A8JAV1_CHLRE Actin OS=Chlamydomonas reinhardtii OX=3055 GN=CHLRE_13g603700v5 PE=3 SV=1	293	K	27.4017	2	TT	TRUE	FALSE	,					X	X
sp|A0A2K3D9K7|A0A2K3D9K7_CHLRE Uncharacterized protein OS=Chlamydomonas reinhardtii OX=3055 GN=CHLRE_10g427300v5 PE=3 SV=1	425	K	sp|A0A2K3D9K7|A0A2K3D9K7_CHLRE Uncharacterized protein OS=Chlamydomonas reinhardtii OX=3055 GN=CHLRE_10g427300v5 PE=3 SV=1	606	K	22.4504	1	TT	TRUE	FALSE						X
sp|A0A2K3CTW4|A0A2K3CTW4_CHLRE MIR domain-containing protein OS=Chlamydomonas reinhardtii OX=3055 GN=CHLRE_16g665450v5 PE=4 SV=1	967	K	sp|A0A2K3CTW4|A0A2K3CTW4_CHLRE MIR domain-containing protein OS=Chlamydomonas reinhardtii OX=3055 GN=CHLRE_16g665450v5 PE=4 SV=1	977	K	19.5829	1	TT	TRUE	FALSE						X
sp|A0A2K3E1C3|A0A2K3E1C3_CHLRE Cilia- and flagella-associated protein 45 OS=Chlamydomonas reinhardtii OX=3055 GN=CHLRE_02g092700v5 PE=3 SV=1	15	K	sp|A0A2K3E1C3|A0A2K3E1C3_CHLRE Cilia- and flagella-associated protein 45 OS=Chlamydomonas reinhardtii OX=3055 GN=CHLRE_02g092700v5 PE=3 SV=1	42	K	19.2886	1	TT	TRUE	FALSE						X
sp|Q540H1|Q540H1_CHLRE Tubulin alpha chain OS=Chlamydomonas reinhardtii OX=3055 GN=CHLRE_03g190950v5 PE=3 SV=1	96	K	sp|Q540H1|Q540H1_CHLRE Tubulin alpha chain OS=Chlamydomonas reinhardtii OX=3055 GN=CHLRE_03g190950v5 PE=3 SV=1	326	K	12.5856	1	TT	TRUE	FALSE						X
sp|A0A2K3CTW7|A0A2K3CTW7_CHLRE Uncharacterized protein OS=Chlamydomonas reinhardtii OX=3055 GN=CHLRE_16g666150v5 PE=4 SV=1	295	K	sp|A0A2K3D8D3|A0A2K3D8D3_CHLRE AAA+ ATPase domain-containing protein OS=Chlamydomonas reinhardtii OX=3055 GN=CHLRE_11g476050v5 PE=4 SV=1	270	K	23.2181	2	TT	FALSE	FALSE	,						X
sp|A0A2K3DDM6|A0A2K3DDM6_CHLRE Flagellar associated protein OS=Chlamydomonas reinhardtii OX=3055 GN=CHLRE_09g389150v5 PE=4 SV=1	148	K	sp|A8IXZ0|A8IXZ0_CHLRE Tubulin beta chain OS=Chlamydomonas reinhardtii OX=3055 GN=CHLRE_12g542250v5 PE=3 SV=1	336	K	23.3839	1	TT	FALSE	FALSE						X
sp|A8JGW5|A8JGW5_CHLRE Nucleoside diphosphate kinase OS=Chlamydomonas reinhardtii OX=3055 GN=CHLRE_12g558700v5 PE=1 SV=1	198	T	sp|A8JGW5|A8JGW5_CHLRE Nucleoside diphosphate kinase OS=Chlamydomonas reinhardtii OX=3055 GN=CHLRE_12g558700v5 PE=1 SV=1	201	T	15.7015	2	TT	TRUE	FALSE	,					X	X
sp|A8J1M5|A8J1M5_CHLRE Uncharacterized protein OS=Chlamydomonas reinhardtii OX=3055 GN=CHLRE_09g403800v5 PE=1 SV=1	1295	K	sp|A8J594|A8J594_CHLRE Uncharacterized protein OS=Chlamydomonas reinhardtii OX=3055 GN=CHLRE_12g528850v5 PE=4 SV=1	82	K	27.8472	4	TT	FALSE	FALSE	,,,					X	X
sp|A8I439|A8I439_CHLRE Flagellar associated protein 174 OS=Chlamydomonas reinhardtii OX=3055 GN=CHLRE_02g105950v5 PE=1 SV=1	11	K	sp|A8I439|A8I439_CHLRE Flagellar associated protein 174 OS=Chlamydomonas reinhardtii OX=3055 GN=CHLRE_02g105950v5 PE=1 SV=1	37	K	31.5039	4	TT	TRUE	FALSE	,,,					X	X
sp|A0A2K3CTW7|A0A2K3CTW7_CHLRE Uncharacterized protein OS=Chlamydomonas reinhardtii OX=3055 GN=CHLRE_16g666150v5 PE=4 SV=1	304	K	sp|A8IPZ5|A8IPZ5_CHLRE Outer dynein arm-docking complex subunit 1 OS=Chlamydomonas reinhardtii OX=3055 GN=CHLRE_17g703850v5 PE=1 SV=1	332	K	29.3069	4	TT	FALSE	FALSE	,,,					X	X
sp|A8J1M5|A8J1M5_CHLRE Uncharacterized protein OS=Chlamydomonas reinhardtii OX=3055 GN=CHLRE_09g403800v5 PE=1 SV=1	772	K	sp|A8J1M5|A8J1M5_CHLRE Uncharacterized protein OS=Chlamydomonas reinhardtii OX=3055 GN=CHLRE_09g403800v5 PE=1 SV=1	882	K	21.3525	2	TT	TRUE	FALSE	,					X
sp|A0A2K3DV97|A0A2K3DV97_CHLRE PLD phosphodiesterase domain-containing protein OS=Chlamydomonas reinhardtii OX=3055 GN=CHLRE_03g145127v5 PE=1 SV=1	2226	K	sp|A0A2K3DV97|A0A2K3DV97_CHLRE PLD phosphodiesterase domain-containing protein OS=Chlamydomonas reinhardtii OX=3055 GN=CHLRE_03g145127v5 PE=1 SV=1	4253	K	20.3193	1	TT	TRUE	FALSE						X
sp|A0A2K3DE97|A0A2K3DE97_CHLRE DHC_N2 domain-containing protein OS=Chlamydomonas reinhardtii OX=3055 GN=CHLRE_09g392282v5 PE=4 SV=1	513	K	sp|A0A2K3DE97|A0A2K3DE97_CHLRE DHC_N2 domain-containing protein OS=Chlamydomonas reinhardtii OX=3055 GN=CHLRE_09g392282v5 PE=4 SV=1	553	K	21.5738	2	TT	TRUE	FALSE	,					X	X
sp|A0A2K3CQB1|A0A2K3CQB1_CHLRE Uncharacterized protein OS=Chlamydomonas reinhardtii OX=3055 GN=CHLRE_17g721250v5 PE=3 SV=1	76	K	sp|A0A2K3DCC1|A0A2K3DCC1_CHLRE Intraflagellar transport protein 57 OS=Chlamydomonas reinhardtii OX=3055 GN=CHLRE_10g467000v5 PE=3 SV=1	344	K	24.6459	1	TT	FALSE	FALSE						X
sp|A0A2K3CY97|A0A2K3CY97_CHLRE AAA+ ATPase domain-containing protein OS=Chlamydomonas reinhardtii OX=3055 GN=CHLRE_14g624950v5 PE=4 SV=1	2443	K	sp|A0A2K3CY97|A0A2K3CY97_CHLRE AAA+ ATPase domain-containing protein OS=Chlamydomonas reinhardtii OX=3055 GN=CHLRE_14g624950v5 PE=4 SV=1	2459	K	6.4292	1	TT	TRUE	FALSE						X
sp|A0A2K3DE97|A0A2K3DE97_CHLRE DHC_N2 domain-containing protein OS=Chlamydomonas reinhardtii OX=3055 GN=CHLRE_09g392282v5 PE=4 SV=1	417	K	sp|A8JAV1|A8JAV1_CHLRE Actin OS=Chlamydomonas reinhardtii OX=3055 GN=CHLRE_13g603700v5 PE=3 SV=1	115	K	22.2925	2	TT	FALSE	FALSE	,					X
sp|A0A2K3CT60|A0A2K3CT60_CHLRE Tektin OS=Chlamydomonas reinhardtii OX=3055 GN=CHLRE_16g655750v5 PE=3 SV=1	190	K	sp|Q540H1|Q540H1_CHLRE Tubulin alpha chain OS=Chlamydomonas reinhardtii OX=3055 GN=CHLRE_03g190950v5 PE=3 SV=1	370	K	23.2221	1	TT	FALSE	FALSE						X
sp|A0A2K3DV97|A0A2K3DV97_CHLRE PLD phosphodiesterase domain-containing protein OS=Chlamydomonas reinhardtii OX=3055 GN=CHLRE_03g145127v5 PE=1 SV=1	1185	K	sp|A8JDC5|A8JDC5_CHLRE Uncharacterized protein OS=Chlamydomonas reinhardtii OX=3055 GN=CHLRE_17g714250v5 PE=4 SV=1	45	K	14.0369	1	TT	FALSE	FALSE							X
sp|A0A2K3CY97|A0A2K3CY97_CHLRE AAA+ ATPase domain-containing protein OS=Chlamydomonas reinhardtii OX=3055 GN=CHLRE_14g624950v5 PE=4 SV=1	3175	K	sp|A0A2K3CY97|A0A2K3CY97_CHLRE AAA+ ATPase domain-containing protein OS=Chlamydomonas reinhardtii OX=3055 GN=CHLRE_14g624950v5 PE=4 SV=1	3301	K	17.6415	1	TT	TRUE	FALSE						X
sp|A0A2K3CT60|A0A2K3CT60_CHLRE Tektin OS=Chlamydomonas reinhardtii OX=3055 GN=CHLRE_16g655750v5 PE=3 SV=1	2	P	sp|Q540H1|Q540H1_CHLRE Tubulin alpha chain OS=Chlamydomonas reinhardtii OX=3055 GN=CHLRE_03g190950v5 PE=3 SV=1	370	K	25.2842	1	TT	FALSE	FALSE						X
sp|A0A2K3DZY8|A0A2K3DZY8_CHLRE Trichohyalin-plectin-homology domain-containing protein OS=Chlamydomonas reinhardtii OX=3055 GN=CHLRE_02g073500v5 PE=4 SV=1	68	K	sp|A0A2K3DZY8|A0A2K3DZY8_CHLRE Trichohyalin-plectin-homology domain-containing protein OS=Chlamydomonas reinhardtii OX=3055 GN=CHLRE_02g073500v5 PE=4 SV=1	105	K	27.1421	2	TT	TRUE	FALSE	,					X	X
sp|A8JDK1|A8JDK1_CHLRE Flagellar associated protein OS=Chlamydomonas reinhardtii OX=3055 GN=CHLRE_02g142126v5 PE=1 SV=1	122	K	sp|A8JDK1|A8JDK1_CHLRE Flagellar associated protein OS=Chlamydomonas reinhardtii OX=3055 GN=CHLRE_02g142126v5 PE=1 SV=1	155	K	18.5957	2	TT	TRUE	FALSE	,					X	X
sp|A0A2K3D202|A0A2K3D202_CHLRE Uncharacterized protein OS=Chlamydomonas reinhardtii OX=3055 GN=CHLRE_12g494800v5 PE=4 SV=1	21	K	sp|A0A2K3D202|A0A2K3D202_CHLRE Uncharacterized protein OS=Chlamydomonas reinhardtii OX=3055 GN=CHLRE_12g494800v5 PE=4 SV=1	28	K	15.2102	1	TT	TRUE	FALSE						X
sp|A8J1M5|A8J1M5_CHLRE Uncharacterized protein OS=Chlamydomonas reinhardtii OX=3055 GN=CHLRE_09g403800v5 PE=1 SV=1	2225	K	sp|A8J1M5|A8J1M5_CHLRE Uncharacterized protein OS=Chlamydomonas reinhardtii OX=3055 GN=CHLRE_09g403800v5 PE=1 SV=1	2268	K	18.8292	2	TT	TRUE	FALSE	,					X	X
sp|A0A2K3DLV6|A0A2K3DLV6_CHLRE AAA+ ATPase domain-containing protein OS=Chlamydomonas reinhardtii OX=3055 GN=CHLRE_06g250300v5 PE=4 SV=1	1518	K	sp|A0A2K3DLV6|A0A2K3DLV6_CHLRE AAA+ ATPase domain-containing protein OS=Chlamydomonas reinhardtii OX=3055 GN=CHLRE_06g250300v5 PE=4 SV=1	1526	K	26.0263	2	TT	TRUE	FALSE	,					X	X
sp|A0A2K3CWR1|A0A2K3CWR1_CHLRE Uncharacterized protein OS=Chlamydomonas reinhardtii OX=3055 GN=CHLRE_15g639100v5 PE=4 SV=1	764	K	sp|A0A2K3CWR1|A0A2K3CWR1_CHLRE Uncharacterized protein OS=Chlamydomonas reinhardtii OX=3055 GN=CHLRE_15g639100v5 PE=4 SV=1	769	K	15.932	2	TT	TRUE	FALSE	,					X
sp|A0A2K3DV97|A0A2K3DV97_CHLRE PLD phosphodiesterase domain-containing protein OS=Chlamydomonas reinhardtii OX=3055 GN=CHLRE_03g145127v5 PE=1 SV=1	2043	K	sp|A0A2K3DV97|A0A2K3DV97_CHLRE PLD phosphodiesterase domain-containing protein OS=Chlamydomonas reinhardtii OX=3055 GN=CHLRE_03g145127v5 PE=1 SV=1	2059	K	12.9075	1	TT	TRUE	FALSE						X
sp|A0A2K3DE56|A0A2K3DE56_CHLRE Fungal lipase-like domain-containing protein OS=Chlamydomonas reinhardtii OX=3055 GN=CHLRE_09g390615v5 PE=4 SV=1	46	K	sp|A0A2K3DE56|A0A2K3DE56_CHLRE Fungal lipase-like domain-containing protein OS=Chlamydomonas reinhardtii OX=3055 GN=CHLRE_09g390615v5 PE=4 SV=1	367	K	24.9033	8	TT	TRUE	FALSE	,,,,,,,					X	X
sp|A8JDK1|A8JDK1_CHLRE Flagellar associated protein OS=Chlamydomonas reinhardtii OX=3055 GN=CHLRE_02g142126v5 PE=1 SV=1	12	K	sp|A8JDK1|A8JDK1_CHLRE Flagellar associated protein OS=Chlamydomonas reinhardtii OX=3055 GN=CHLRE_02g142126v5 PE=1 SV=1	15	K	18.6573	1	TT	TRUE	FALSE						X
sp|A0A2K3DV97|A0A2K3DV97_CHLRE PLD phosphodiesterase domain-containing protein OS=Chlamydomonas reinhardtii OX=3055 GN=CHLRE_03g145127v5 PE=1 SV=1	1427	T	sp|A0A2K3DV97|A0A2K3DV97_CHLRE PLD phosphodiesterase domain-containing protein OS=Chlamydomonas reinhardtii OX=3055 GN=CHLRE_03g145127v5 PE=1 SV=1	1436	K	11.0141	1	TT	TRUE	FALSE						X
sp|A0A2K3D1J5|A0A2K3D1J5_CHLRE NYD-SP28 domain-containing protein OS=Chlamydomonas reinhardtii OX=3055 GN=CHLRE_13g607750v5 PE=4 SV=1	420	S	sp|A0A2K3D1J5|A0A2K3D1J5_CHLRE NYD-SP28 domain-containing protein OS=Chlamydomonas reinhardtii OX=3055 GN=CHLRE_13g607750v5 PE=4 SV=1	436	K	11.2754	1	TT	TRUE	FALSE						X
sp|A0A2K3D8E6|A0A2K3D8E6_CHLRE Growth arrest-specific protein 8 domain-containing protein OS=Chlamydomonas reinhardtii OX=3055 GN=CHLRE_11g476850v5 PE=3 SV=1	362	K	sp|A0A2K3D8E6|A0A2K3D8E6_CHLRE Growth arrest-specific protein 8 domain-containing protein OS=Chlamydomonas reinhardtii OX=3055 GN=CHLRE_11g476850v5 PE=3 SV=1	369	K	28.1837	3	TT	TRUE	FALSE	,,					X	X
sp|A8J244|A8J244_CHLRE Isocitrate lyase OS=Chlamydomonas reinhardtii OX=3055 GN=CHLRE_06g282800v5 PE=4 SV=1	310	K	sp|A8J244|A8J244_CHLRE Isocitrate lyase OS=Chlamydomonas reinhardtii OX=3055 GN=CHLRE_06g282800v5 PE=4 SV=1	372	K	9.7278	2	TT	TRUE	FALSE	,					X
sp|A0A2K3DHS7|A0A2K3DHS7_CHLRE Guanylate kinase-like domain-containing protein OS=Chlamydomonas reinhardtii OX=3055 GN=CHLRE_08g377350v5 PE=3 SV=1	728	K	sp|A0A2K3DHS7|A0A2K3DHS7_CHLRE Guanylate kinase-like domain-containing protein OS=Chlamydomonas reinhardtii OX=3055 GN=CHLRE_08g377350v5 PE=3 SV=1	736	K	26.0588	2	TT	TRUE	FALSE	,					X	X
sp|A8J098|A8J098_CHLRE Uncharacterized protein OS=Chlamydomonas reinhardtii OX=3055 GN=CHLRE_09g393954v5 PE=1 SV=1	30	K	sp|Q540H1|Q540H1_CHLRE Tubulin alpha chain OS=Chlamydomonas reinhardtii OX=3055 GN=CHLRE_03g190950v5 PE=3 SV=1	112	K	29.4197	3	TT	FALSE	FALSE	,,					X	X
sp|A8JC04|A8JC04_CHLRE Phosphoglycerate kinase OS=Chlamydomonas reinhardtii OX=3055 GN=CHLRE_11g467770v5 PE=3 SV=1	308	K	sp|A8JC04|A8JC04_CHLRE Phosphoglycerate kinase OS=Chlamydomonas reinhardtii OX=3055 GN=CHLRE_11g467770v5 PE=3 SV=1	314	K	23.1543	6	TT	TRUE	FALSE	,,,,,					X	X
sp|A8J1M5|A8J1M5_CHLRE Uncharacterized protein OS=Chlamydomonas reinhardtii OX=3055 GN=CHLRE_09g403800v5 PE=1 SV=1	531	S	sp|A8J1M5|A8J1M5_CHLRE Uncharacterized protein OS=Chlamydomonas reinhardtii OX=3055 GN=CHLRE_09g403800v5 PE=1 SV=1	547	K	8.7412	1	TT	TRUE	FALSE						X
sp|A8HXB8|A8HXB8_CHLRE Flagellar associated protein OS=Chlamydomonas reinhardtii OX=3055 GN=CHLRE_06g261900v5 PE=4 SV=1	192	K	sp|Q540H1|Q540H1_CHLRE Tubulin alpha chain OS=Chlamydomonas reinhardtii OX=3055 GN=CHLRE_03g190950v5 PE=3 SV=1	326	K	30.3896	6	TT	FALSE	FALSE	,,,,,					X	X
sp|A8IPZ5|A8IPZ5_CHLRE Outer dynein arm-docking complex subunit 1 OS=Chlamydomonas reinhardtii OX=3055 GN=CHLRE_17g703850v5 PE=1 SV=1	52	K	sp|A8IPZ5|A8IPZ5_CHLRE Outer dynein arm-docking complex subunit 1 OS=Chlamydomonas reinhardtii OX=3055 GN=CHLRE_17g703850v5 PE=1 SV=1	735	K	16.923	2	TT	TRUE	FALSE	,					X	X
sp|A8JH98|A8JH98_CHLRE phosphopyruvate hydratase OS=Chlamydomonas reinhardtii OX=3055 GN=CHLRE_12g513200v5 PE=1 SV=1	98	K	sp|A8JH98|A8JH98_CHLRE phosphopyruvate hydratase OS=Chlamydomonas reinhardtii OX=3055 GN=CHLRE_12g513200v5 PE=1 SV=1	104	K	25.4264	7	TT	TRUE	FALSE	,,,,,,					X	X
sp|A8JC04|A8JC04_CHLRE Phosphoglycerate kinase OS=Chlamydomonas reinhardtii OX=3055 GN=CHLRE_11g467770v5 PE=3 SV=1	91	K	sp|A8JC04|A8JC04_CHLRE Phosphoglycerate kinase OS=Chlamydomonas reinhardtii OX=3055 GN=CHLRE_11g467770v5 PE=3 SV=1	135	K	16.5251	2	TT	TRUE	FALSE	,					X	X
sp|A0A2K3DZY8|A0A2K3DZY8_CHLRE Trichohyalin-plectin-homology domain-containing protein OS=Chlamydomonas reinhardtii OX=3055 GN=CHLRE_02g073500v5 PE=4 SV=1	167	K	sp|Q540H1|Q540H1_CHLRE Tubulin alpha chain OS=Chlamydomonas reinhardtii OX=3055 GN=CHLRE_03g190950v5 PE=3 SV=1	370	K	25.9807	2	TT	FALSE	FALSE	,					X	X
sp|A8I1S7|A8I1S7_CHLRE EF-hand domain-containing protein OS=Chlamydomonas reinhardtii OX=3055 GN=CHLRE_10g466650v5 PE=1 SV=1	151	K	sp|A8IZF3|A8IZF3_CHLRE Flagellar associated protein OS=Chlamydomonas reinhardtii OX=3055 GN=CHLRE_08g375050v5 PE=4 SV=1	99	K	33.4078	4	TT	FALSE	FALSE	,,,					X	X
sp|A8HX38|A8HX38_CHLRE Elongation factor Tu, chloroplastic OS=Chlamydomonas reinhardtii OX=3055 GN=CHLRE_06g263450v5 PE=3 SV=1	286	K	sp|A8HX38|A8HX38_CHLRE Elongation factor Tu, chloroplastic OS=Chlamydomonas reinhardtii OX=3055 GN=CHLRE_06g263450v5 PE=3 SV=1	319	K	28.9245	2	TT	TRUE	FALSE	,						X
sp|A8JF23|A8JF23_CHLRE Flagellar associated protein OS=Chlamydomonas reinhardtii OX=3055 GN=CHLRE_11g467561v5 PE=1 SV=1	100	K	sp|A8JF23|A8JF23_CHLRE Flagellar associated protein OS=Chlamydomonas reinhardtii OX=3055 GN=CHLRE_11g467561v5 PE=1 SV=1	135	K	23.6829	2	TT	TRUE	FALSE	,					X	X
sp|A0A2K3DV97|A0A2K3DV97_CHLRE PLD phosphodiesterase domain-containing protein OS=Chlamydomonas reinhardtii OX=3055 GN=CHLRE_03g145127v5 PE=1 SV=1	3027	K	sp|A0A2K3DV97|A0A2K3DV97_CHLRE PLD phosphodiesterase domain-containing protein OS=Chlamydomonas reinhardtii OX=3055 GN=CHLRE_03g145127v5 PE=1 SV=1	3192	K	34.5621	5	TT	TRUE	FALSE	,,,,					X	X
sp|A0A2K3D9K7|A0A2K3D9K7_CHLRE Uncharacterized protein OS=Chlamydomonas reinhardtii OX=3055 GN=CHLRE_10g427300v5 PE=3 SV=1	606	K	sp|A0A2K3D9K7|A0A2K3D9K7_CHLRE Uncharacterized protein OS=Chlamydomonas reinhardtii OX=3055 GN=CHLRE_10g427300v5 PE=3 SV=1	617	K	6.7865	1	TT	TRUE	FALSE						X
sp|A0A2K3DN83|A0A2K3DN83_CHLRE Uncharacterized protein OS=Chlamydomonas reinhardtii OX=3055 GN=CHLRE_06g268800v5 PE=3 SV=1	84	K	sp|A0A2K3DN83|A0A2K3DN83_CHLRE Uncharacterized protein OS=Chlamydomonas reinhardtii OX=3055 GN=CHLRE_06g268800v5 PE=3 SV=1	292	K	6.5324	1	TT	TRUE	FALSE						X
sp|A8I1S7|A8I1S7_CHLRE EF-hand domain-containing protein OS=Chlamydomonas reinhardtii OX=3055 GN=CHLRE_10g466650v5 PE=1 SV=1	151	K	sp|Q8LKK4|Q8LKK4_CHLRE RIB72 protein OS=Chlamydomonas reinhardtii OX=3055 GN=CHLRE_02g091700v5 PE=1 SV=1	620	K	20.139	2	TT	FALSE	FALSE	,					X
sp|A8I1S7|A8I1S7_CHLRE EF-hand domain-containing protein OS=Chlamydomonas reinhardtii OX=3055 GN=CHLRE_10g466650v5 PE=1 SV=1	151	K	sp|Q8LKK4|Q8LKK4_CHLRE RIB72 protein OS=Chlamydomonas reinhardtii OX=3055 GN=CHLRE_02g091700v5 PE=1 SV=1	618	K	31.3652	4	TT	FALSE	FALSE	,,,					X	X
sp|A8J9H7|A8J9H7_CHLRE Tyrosine-protein kinase ephrin type A/B receptor-like domain-containing protein OS=Chlamydomonas reinhardtii OX=3055 GN=CHLRE_16g650600v5 PE=4 SV=1	1176	K	sp|A8J9H7|A8J9H7_CHLRE Tyrosine-protein kinase ephrin type A/B receptor-like domain-containing protein OS=Chlamydomonas reinhardtii OX=3055 GN=CHLRE_16g650600v5 PE=4 SV=1	1527	K	23.5593	3	TT	TRUE	FALSE	,,					X	X
sp|A0A2K3CPX6|A0A2K3CPX6_CHLRE Polycystin cation channel PKD1/PKD2 domain-containing protein OS=Chlamydomonas reinhardtii OX=3055 GN=CHLRE_17g715300v5 PE=4 SV=1	917	K	sp|A0A2K3CPX6|A0A2K3CPX6_CHLRE Polycystin cation channel PKD1/PKD2 domain-containing protein OS=Chlamydomonas reinhardtii OX=3055 GN=CHLRE_17g715300v5 PE=4 SV=1	925	K	14.0047	1	TT	TRUE	FALSE						X
sp|A0A2K3DGM1|A0A2K3DGM1_CHLRE Anaphase-promoting complex subunit 4 WD40 domain-containing protein OS=Chlamydomonas reinhardtii OX=3055 GN=CHLRE_08g362650v5 PE=4 SV=1	1008	K	sp|A0A2K3DGM1|A0A2K3DGM1_CHLRE Anaphase-promoting complex subunit 4 WD40 domain-containing protein OS=Chlamydomonas reinhardtii OX=3055 GN=CHLRE_08g362650v5 PE=4 SV=1	1036	K	25.0918	4	TT	TRUE	FALSE	,,,					X	X
sp|A0A2K3DEG1|A0A2K3DEG1_CHLRE Axoneme central apparatus protein OS=Chlamydomonas reinhardtii OX=3055 GN=CHLRE_09g394251v5 PE=1 SV=1	410	K	sp|A0A2K3DWV9|A0A2K3DWV9_CHLRE Flagellar associated protein OS=Chlamydomonas reinhardtii OX=3055 GN=CHLRE_03g168200v5 PE=1 SV=1	911	K	20.2663	1	TT	FALSE	FALSE						X
sp|A0A2K3DE97|A0A2K3DE97_CHLRE DHC_N2 domain-containing protein OS=Chlamydomonas reinhardtii OX=3055 GN=CHLRE_09g392282v5 PE=4 SV=1	1938	K	sp|A0A2K3DE97|A0A2K3DE97_CHLRE DHC_N2 domain-containing protein OS=Chlamydomonas reinhardtii OX=3055 GN=CHLRE_09g392282v5 PE=4 SV=1	1998	K	24.5321	2	TT	TRUE	FALSE	,					X	X
sp|A0A2K3D9K7|A0A2K3D9K7_CHLRE Uncharacterized protein OS=Chlamydomonas reinhardtii OX=3055 GN=CHLRE_10g427300v5 PE=3 SV=1	2	A	sp|A8J2J7|A8J2J7_CHLRE Radial spoke protein 3 OS=Chlamydomonas reinhardtii OX=3055 GN=CHLRE_06g291700v5 PE=1 SV=1	283	K	25.5346	1	TT	FALSE	FALSE						X
sp|A0A2K3DV97|A0A2K3DV97_CHLRE PLD phosphodiesterase domain-containing protein OS=Chlamydomonas reinhardtii OX=3055 GN=CHLRE_03g145127v5 PE=1 SV=1	2421	K	sp|A0A2K3DV97|A0A2K3DV97_CHLRE PLD phosphodiesterase domain-containing protein OS=Chlamydomonas reinhardtii OX=3055 GN=CHLRE_03g145127v5 PE=1 SV=1	2477	K	15.223	2	TT	TRUE	FALSE	,					X	X
sp|A8I6R4|A8I6R4_CHLRE phosphoribosylformylglycinamidine cyclo-ligase OS=Chlamydomonas reinhardtii OX=3055 GN=CHLRE_07g318750v5 PE=3 SV=1	267	K	sp|A8JH45|A8JH45_CHLRE Dynein light chain OS=Chlamydomonas reinhardtii OX=3055 GN=CHLRE_03g181150v5 PE=2 SV=1	28	T	16.8812	2	TT	FALSE	FALSE	,					X
sp|A8J0N6|DRC10_CHLRE Dynein regulatory complex protein 10 OS=Chlamydomonas reinhardtii OX=3055 GN=DRC10 PE=1 SV=1	33	T	sp|A8J0N6|DRC10_CHLRE Dynein regulatory complex protein 10 OS=Chlamydomonas reinhardtii OX=3055 GN=DRC10 PE=1 SV=1	51	K	11.0913	1	TT	TRUE	FALSE						X
sp|A8JH68|A8JH68_CHLRE Plastocyanin OS=Chlamydomonas reinhardtii OX=3055 GN=CHLRE_03g182551v5 PE=3 SV=1	65	K	sp|A8JH68|A8JH68_CHLRE Plastocyanin OS=Chlamydomonas reinhardtii OX=3055 GN=CHLRE_03g182551v5 PE=3 SV=1	141	K	28.949	2	TT	TRUE	FALSE	,					X	X
sp|A8JH45|A8JH45_CHLRE Dynein light chain OS=Chlamydomonas reinhardtii OX=3055 GN=CHLRE_03g181150v5 PE=2 SV=1	28	T	sp|A8JH45|A8JH45_CHLRE Dynein light chain OS=Chlamydomonas reinhardtii OX=3055 GN=CHLRE_03g181150v5 PE=2 SV=1	34	Y	15.2022	1	TT	TRUE	FALSE						X
sp|P93106|P93106_CHLRE malate dehydrogenase OS=Chlamydomonas reinhardtii OX=3055 GN=MDH2 PE=2 SV=1	117	K	sp|P93106|P93106_CHLRE malate dehydrogenase OS=Chlamydomonas reinhardtii OX=3055 GN=MDH2 PE=2 SV=1	256	K	17.233	2	TT	TRUE	FALSE	,					X	X
sp|A8J2Y0|A8J2Y0_CHLRE Flagellar associated protein OS=Chlamydomonas reinhardtii OX=3055 GN=CHLRE_03g146127v5 PE=3 SV=1	127	K	sp|Q540H1|Q540H1_CHLRE Tubulin alpha chain OS=Chlamydomonas reinhardtii OX=3055 GN=CHLRE_03g190950v5 PE=3 SV=1	112	K	31.7432	2	TT	FALSE	FALSE	,					X	X
sp|A0A2K3D9K7|A0A2K3D9K7_CHLRE Uncharacterized protein OS=Chlamydomonas reinhardtii OX=3055 GN=CHLRE_10g427300v5 PE=3 SV=1	439	K	sp|A0A2K3D9K7|A0A2K3D9K7_CHLRE Uncharacterized protein OS=Chlamydomonas reinhardtii OX=3055 GN=CHLRE_10g427300v5 PE=3 SV=1	595	K	25.9553	2	TT	TRUE	FALSE	,					X	X
sp|A0A2K3DN83|A0A2K3DN83_CHLRE Uncharacterized protein OS=Chlamydomonas reinhardtii OX=3055 GN=CHLRE_06g268800v5 PE=3 SV=1	343	K	sp|A0A2K3DN83|A0A2K3DN83_CHLRE Uncharacterized protein OS=Chlamydomonas reinhardtii OX=3055 GN=CHLRE_06g268800v5 PE=3 SV=1	649	K	22.1401	2	TT	TRUE	FALSE	,					X	X
sp|A8J907|A8J907_CHLRE Flagellar associated protein OS=Chlamydomonas reinhardtii OX=3055 GN=CHLRE_06g278194v5 PE=3 SV=1	334	K	sp|Q540H1|Q540H1_CHLRE Tubulin alpha chain OS=Chlamydomonas reinhardtii OX=3055 GN=CHLRE_03g190950v5 PE=3 SV=1	370	K	21.8313	1	TT	FALSE	FALSE						X
sp|A0A2K3CYE9|A0A2K3CYE9_CHLRE AAA+ ATPase domain-containing protein OS=Chlamydomonas reinhardtii OX=3055 GN=CHLRE_14g627576v5 PE=4 SV=1	2748	K	sp|A0A2K3CYE9|A0A2K3CYE9_CHLRE AAA+ ATPase domain-containing protein OS=Chlamydomonas reinhardtii OX=3055 GN=CHLRE_14g627576v5 PE=4 SV=1	3294	K	34.4247	2	TT	TRUE	FALSE	,					X	X
sp|Q540H1|Q540H1_CHLRE Tubulin alpha chain OS=Chlamydomonas reinhardtii OX=3055 GN=CHLRE_03g190950v5 PE=3 SV=1	370	K	sp|Q8LKK4|Q8LKK4_CHLRE RIB72 protein OS=Chlamydomonas reinhardtii OX=3055 GN=CHLRE_02g091700v5 PE=1 SV=1	25	K	29.7561	1	TT	FALSE	FALSE						X
sp|A0A2K3D2Q7|A0A2K3D2Q7_CHLRE EF-hand domain-containing protein OS=Chlamydomonas reinhardtii OX=3055 GN=CHLRE_12g509350v5 PE=4 SV=1	54	K	sp|A0A2K3D2Q7|A0A2K3D2Q7_CHLRE EF-hand domain-containing protein OS=Chlamydomonas reinhardtii OX=3055 GN=CHLRE_12g509350v5 PE=4 SV=1	58	K	14.8551	1	TT	TRUE	FALSE						X
sp|A0A2K3E531|A0A2K3E531_CHLRE SAM domain-containing protein OS=Chlamydomonas reinhardtii OX=3055 GN=CHLRE_01g004550v5 PE=4 SV=1	1035	K	sp|A0A2K3E531|A0A2K3E531_CHLRE SAM domain-containing protein OS=Chlamydomonas reinhardtii OX=3055 GN=CHLRE_01g004550v5 PE=4 SV=1	1042	K	19.4911	2	TT	TRUE	FALSE	,					X	X
sp|A0A2K3D1N8|A0A2K3D1N8_CHLRE AAA+ ATPase domain-containing protein OS=Chlamydomonas reinhardtii OX=3055 GN=CHLRE_12g484250v5 PE=4 SV=1	3400	K	sp|A0A2K3D1N8|A0A2K3D1N8_CHLRE AAA+ ATPase domain-containing protein OS=Chlamydomonas reinhardtii OX=3055 GN=CHLRE_12g484250v5 PE=4 SV=1	3403	K	20.3469	3	TT	TRUE	FALSE	,,					X	X
sp|A8J1M5|A8J1M5_CHLRE Uncharacterized protein OS=Chlamydomonas reinhardtii OX=3055 GN=CHLRE_09g403800v5 PE=1 SV=1	1394	K	sp|A8J1M5|A8J1M5_CHLRE Uncharacterized protein OS=Chlamydomonas reinhardtii OX=3055 GN=CHLRE_09g403800v5 PE=1 SV=1	2833	K	21.8308	2	TT	TRUE	FALSE	,					X
sp|A0A2K3E6B1|A0A2K3E6B1_CHLRE Dynein regulatory complex protein 9 OS=Chlamydomonas reinhardtii OX=3055 GN=CHLRE_01g025450v5 PE=3 SV=1	99	K	sp|A8JAV1|A8JAV1_CHLRE Actin OS=Chlamydomonas reinhardtii OX=3055 GN=CHLRE_13g603700v5 PE=3 SV=1	63	K	19.888	2	TT	FALSE	FALSE	,					X	X
sp|A8JEV1|A8JEV1_CHLRE Uncharacterized protein OS=Chlamydomonas reinhardtii OX=3055 GN=CHLRE_08g372450v5 PE=3 SV=1	98	K	sp|A8JEV1|A8JEV1_CHLRE Uncharacterized protein OS=Chlamydomonas reinhardtii OX=3055 GN=CHLRE_08g372450v5 PE=3 SV=1	102	K	15.5445	1	TT	TRUE	FALSE						X
sp|A0A2K3D574|A0A2K3D574_CHLRE Flagellar associated protein OS=Chlamydomonas reinhardtii OX=3055 GN=CHLRE_12g536600v5 PE=1 SV=1	2104	K	sp|A0A2K3D574|A0A2K3D574_CHLRE Flagellar associated protein OS=Chlamydomonas reinhardtii OX=3055 GN=CHLRE_12g536600v5 PE=1 SV=1	2320	K	29.7684	1	TT	TRUE	FALSE						X
sp|A0A2K3DB52|A0A2K3DB52_CHLRE Uncharacterized protein OS=Chlamydomonas reinhardtii OX=3055 GN=CHLRE_10g450450v5 PE=4 SV=1	516	K	sp|Q540H1|Q540H1_CHLRE Tubulin alpha chain OS=Chlamydomonas reinhardtii OX=3055 GN=CHLRE_03g190950v5 PE=3 SV=1	112	K	25.0494	3	TT	FALSE	FALSE	,,					X	X
sp|A0A2K3DY02|A0A2K3DY02_CHLRE Trichohyalin-plectin-homology domain-containing protein OS=Chlamydomonas reinhardtii OX=3055 GN=CHLRE_03g185050v5 PE=4 SV=1	452	K	sp|A0A2K3DY02|A0A2K3DY02_CHLRE Trichohyalin-plectin-homology domain-containing protein OS=Chlamydomonas reinhardtii OX=3055 GN=CHLRE_03g185050v5 PE=4 SV=1	459	K	25.9227	3	TT	TRUE	FALSE	,,					X	X
sp|A0A2K3E6H6|A0A2K3E6H6_CHLRE Uncharacterized protein OS=Chlamydomonas reinhardtii OX=3055 GN=CHLRE_01g027950v5 PE=4 SV=1	539	K	sp|A0A2K3E7V0|A0A2K3E7V0_CHLRE Intraflagellar transport protein 27 OS=Chlamydomonas reinhardtii OX=3055 GN=CHLRE_01g047950v5 PE=4 SV=1	4	K	20.2273	1	TT	FALSE	FALSE						X
sp|A0A2K3CUR8|A0A2K3CUR8_CHLRE AAA+ ATPase domain-containing protein OS=Chlamydomonas reinhardtii OX=3055 GN=CHLRE_16g685450v5 PE=1 SV=1	2807	K	sp|A0A2K3CUR8|A0A2K3CUR8_CHLRE AAA+ ATPase domain-containing protein OS=Chlamydomonas reinhardtii OX=3055 GN=CHLRE_16g685450v5 PE=1 SV=1	2819	K	22.8279	1	TT	TRUE	FALSE						X
sp|A0A2K3DSL2|A0A2K3DSL2_CHLRE fructose-bisphosphate aldolase OS=Chlamydomonas reinhardtii OX=3055 GN=CHLRE_05g234550v5 PE=3 SV=1	44	K	sp|A0A2K3DSL2|A0A2K3DSL2_CHLRE fructose-bisphosphate aldolase OS=Chlamydomonas reinhardtii OX=3055 GN=CHLRE_05g234550v5 PE=3 SV=1	356	K	16.5926	2	TT	TRUE	FALSE	,					X	X
sp|A8IPZ5|A8IPZ5_CHLRE Outer dynein arm-docking complex subunit 1 OS=Chlamydomonas reinhardtii OX=3055 GN=CHLRE_17g703850v5 PE=1 SV=1	435	K	sp|A8J1M5|A8J1M5_CHLRE Uncharacterized protein OS=Chlamydomonas reinhardtii OX=3055 GN=CHLRE_09g403800v5 PE=1 SV=1	547	K	19.7586	2	TT	FALSE	FALSE	,					X
sp|A0A2K3DV97|A0A2K3DV97_CHLRE PLD phosphodiesterase domain-containing protein OS=Chlamydomonas reinhardtii OX=3055 GN=CHLRE_03g145127v5 PE=1 SV=1	2948	K	sp|A0A2K3DV97|A0A2K3DV97_CHLRE PLD phosphodiesterase domain-containing protein OS=Chlamydomonas reinhardtii OX=3055 GN=CHLRE_03g145127v5 PE=1 SV=1	3241	K	10.2764	1	TT	TRUE	FALSE						X
sp|A0A2K3DUK2|A0A2K3DUK2_CHLRE Flagellar associated protein OS=Chlamydomonas reinhardtii OX=3055 GN=CHLRE_04g225200v5 PE=4 SV=1	676	K	sp|A0A2K3DUK2|A0A2K3DUK2_CHLRE Flagellar associated protein OS=Chlamydomonas reinhardtii OX=3055 GN=CHLRE_04g225200v5 PE=4 SV=1	760	K	22.4043	1	TT	TRUE	FALSE						X
sp|A8J244|A8J244_CHLRE Isocitrate lyase OS=Chlamydomonas reinhardtii OX=3055 GN=CHLRE_06g282800v5 PE=4 SV=1	309	K	sp|A8J244|A8J244_CHLRE Isocitrate lyase OS=Chlamydomonas reinhardtii OX=3055 GN=CHLRE_06g282800v5 PE=4 SV=1	372	K	27.7249	4	TT	TRUE	FALSE	,,,					X	X
sp|A0A2K3D1N8|A0A2K3D1N8_CHLRE AAA+ ATPase domain-containing protein OS=Chlamydomonas reinhardtii OX=3055 GN=CHLRE_12g484250v5 PE=4 SV=1	490	K	sp|A0A2K3D1N8|A0A2K3D1N8_CHLRE AAA+ ATPase domain-containing protein OS=Chlamydomonas reinhardtii OX=3055 GN=CHLRE_12g484250v5 PE=4 SV=1	646	K	21.2518	2	TT	TRUE	FALSE	,					X	X
sp|A0A2K3DGM1|A0A2K3DGM1_CHLRE Anaphase-promoting complex subunit 4 WD40 domain-containing protein OS=Chlamydomonas reinhardtii OX=3055 GN=CHLRE_08g362650v5 PE=4 SV=1	920	K	sp|A0A2K3DGM1|A0A2K3DGM1_CHLRE Anaphase-promoting complex subunit 4 WD40 domain-containing protein OS=Chlamydomonas reinhardtii OX=3055 GN=CHLRE_08g362650v5 PE=4 SV=1	927	K	27.9881	2	TT	TRUE	FALSE	,					X	X
sp|A0A2K3D6I6|A0A2K3D6I6_CHLRE Kinesin motor domain-containing protein OS=Chlamydomonas reinhardtii OX=3055 GN=CHLRE_12g546100v5 PE=3 SV=1	702	K	sp|A0A2K3D6I6|A0A2K3D6I6_CHLRE Kinesin motor domain-containing protein OS=Chlamydomonas reinhardtii OX=3055 GN=CHLRE_12g546100v5 PE=3 SV=1	710	K	25.7217	1	TT	TRUE	FALSE							X
sp|A0A2K3CRC2|A0A2K3CRC2_CHLRE ANK_REP_REGION domain-containing protein OS=Chlamydomonas reinhardtii OX=3055 GN=CHLRE_17g735350v5 PE=4 SV=1	193	K	sp|A0A2K3CRC2|A0A2K3CRC2_CHLRE ANK_REP_REGION domain-containing protein OS=Chlamydomonas reinhardtii OX=3055 GN=CHLRE_17g735350v5 PE=4 SV=1	226	K	24.772	2	TT	TRUE	FALSE	,					X
sp|A0A2K3CXC4|A0A2K3CXC4_CHLRE Uncharacterized protein OS=Chlamydomonas reinhardtii OX=3055 GN=CHLRE_14g612700v5 PE=3 SV=1	1229	K	sp|A0A2K3CXC4|A0A2K3CXC4_CHLRE Uncharacterized protein OS=Chlamydomonas reinhardtii OX=3055 GN=CHLRE_14g612700v5 PE=3 SV=1	1254	K	24.6996	1	TT	TRUE	FALSE						X
sp|A0A2K3DV97|A0A2K3DV97_CHLRE PLD phosphodiesterase domain-containing protein OS=Chlamydomonas reinhardtii OX=3055 GN=CHLRE_03g145127v5 PE=1 SV=1	1621	K	sp|A0A2K3DV97|A0A2K3DV97_CHLRE PLD phosphodiesterase domain-containing protein OS=Chlamydomonas reinhardtii OX=3055 GN=CHLRE_03g145127v5 PE=1 SV=1	1921	K	22.0484	2	TT	TRUE	FALSE	,					X	X
sp|A0A2K3DSC5|A0A2K3DSC5_CHLRE AAA+ ATPase domain-containing protein OS=Chlamydomonas reinhardtii OX=3055 GN=CHLRE_05g244250v5 PE=1 SV=1	3409	K	sp|A0A2K3DSC5|A0A2K3DSC5_CHLRE AAA+ ATPase domain-containing protein OS=Chlamydomonas reinhardtii OX=3055 GN=CHLRE_05g244250v5 PE=1 SV=1	3468	K	16.3325	1	TT	TRUE	FALSE						X
sp|A0A2K3DV97|A0A2K3DV97_CHLRE PLD phosphodiesterase domain-containing protein OS=Chlamydomonas reinhardtii OX=3055 GN=CHLRE_03g145127v5 PE=1 SV=1	2954	K	sp|A0A2K3DV97|A0A2K3DV97_CHLRE PLD phosphodiesterase domain-containing protein OS=Chlamydomonas reinhardtii OX=3055 GN=CHLRE_03g145127v5 PE=1 SV=1	3515	K	18.5562	2	TT	TRUE	FALSE	,					X	X
sp|A0A2K3CQ22|A0A2K3CQ22_CHLRE DUF4201 domain-containing protein OS=Chlamydomonas reinhardtii OX=3055 GN=CHLRE_17g717150v5 PE=4 SV=1	65	K	sp|A0A2K3CQ22|A0A2K3CQ22_CHLRE DUF4201 domain-containing protein OS=Chlamydomonas reinhardtii OX=3055 GN=CHLRE_17g717150v5 PE=4 SV=1	71	K	12.4886	1	TT	TRUE	FALSE						X
sp|A0A2K3E6H6|A0A2K3E6H6_CHLRE Uncharacterized protein OS=Chlamydomonas reinhardtii OX=3055 GN=CHLRE_01g027950v5 PE=4 SV=1	539	K	sp|A0A2K3E7V0|A0A2K3E7V0_CHLRE Intraflagellar transport protein 27 OS=Chlamydomonas reinhardtii OX=3055 GN=CHLRE_01g047950v5 PE=4 SV=1	2	V	19.9285	2	TT	FALSE	FALSE	,					X	X
sp|A0A2K3CXH6|A0A2K3CXH6_CHLRE ANK_REP_REGION domain-containing protein OS=Chlamydomonas reinhardtii OX=3055 GN=CHLRE_14g614850v5 PE=4 SV=1	349	K	sp|A0A2K3CXH6|A0A2K3CXH6_CHLRE ANK_REP_REGION domain-containing protein OS=Chlamydomonas reinhardtii OX=3055 GN=CHLRE_14g614850v5 PE=4 SV=1	354	S	18.3343	1	TT	TRUE	FALSE						X
sp|A8JFR3|A8JFR3_CHLRE Intraflagellar transport protein 121 OS=Chlamydomonas reinhardtii OX=3055 GN=CHLRE_11g475000v5 PE=1 SV=1	8	K	sp|A8JFR3|A8JFR3_CHLRE Intraflagellar transport protein 121 OS=Chlamydomonas reinhardtii OX=3055 GN=CHLRE_11g475000v5 PE=1 SV=1	605	K	23.7791	1	TT	TRUE	FALSE						X
sp|A0A2K3CT60|A0A2K3CT60_CHLRE Tektin OS=Chlamydomonas reinhardtii OX=3055 GN=CHLRE_16g655750v5 PE=3 SV=1	2	P	sp|A0A2K3CT60|A0A2K3CT60_CHLRE Tektin OS=Chlamydomonas reinhardtii OX=3055 GN=CHLRE_16g655750v5 PE=3 SV=1	263	K	23.7563	4	TT	TRUE	FALSE	,,,					X	X
sp|A8J1M5|A8J1M5_CHLRE Uncharacterized protein OS=Chlamydomonas reinhardtii OX=3055 GN=CHLRE_09g403800v5 PE=1 SV=1	719	K	sp|A8J1M5|A8J1M5_CHLRE Uncharacterized protein OS=Chlamydomonas reinhardtii OX=3055 GN=CHLRE_09g403800v5 PE=1 SV=1	723	K	20.573	2	TT	TRUE	FALSE	,					X	X
sp|A0A2K3DP80|A0A2K3DP80_CHLRE WW domain-containing protein OS=Chlamydomonas reinhardtii OX=3055 GN=CHLRE_06g278234v5 PE=4 SV=1	416	K	sp|A0A2K3DP80|A0A2K3DP80_CHLRE WW domain-containing protein OS=Chlamydomonas reinhardtii OX=3055 GN=CHLRE_06g278234v5 PE=4 SV=1	422	K	14.947	1	TT	TRUE	FALSE						X
sp|A0A2K3D565|A0A2K3D565_CHLRE Cilia- and flagella-associated protein 126 OS=Chlamydomonas reinhardtii OX=3055 GN=CHLRE_12g536100v5 PE=3 SV=1	122	K	sp|Q540H1|Q540H1_CHLRE Tubulin alpha chain OS=Chlamydomonas reinhardtii OX=3055 GN=CHLRE_03g190950v5 PE=3 SV=1	163	K	16.2378	1	TT	FALSE	FALSE						X
sp|A0A2K3E3U6|A0A2K3E3U6_CHLRE Calcium-transporting ATPase OS=Chlamydomonas reinhardtii OX=3055 GN=CHLRE_02g145100v5 PE=3 SV=1	540	K	sp|A0A2K3E3U6|A0A2K3E3U6_CHLRE Calcium-transporting ATPase OS=Chlamydomonas reinhardtii OX=3055 GN=CHLRE_02g145100v5 PE=3 SV=1	1094	K	17.4432	1	TT	TRUE	FALSE						X
sp|A8JAV1|A8JAV1_CHLRE Actin OS=Chlamydomonas reinhardtii OX=3055 GN=CHLRE_13g603700v5 PE=3 SV=1	293	K	sp|A8JAV1|A8JAV1_CHLRE Actin OS=Chlamydomonas reinhardtii OX=3055 GN=CHLRE_13g603700v5 PE=3 SV=1	330	K	14.6143	1	TT	TRUE	FALSE						X
sp|A0A2K3DCF8|A0A2K3DCF8_CHLRE Uncharacterized protein OS=Chlamydomonas reinhardtii OX=3055 GN=CHLRE_09g386736v5 PE=4 SV=1	1734	K	sp|A0A2K3DCF8|A0A2K3DCF8_CHLRE Uncharacterized protein OS=Chlamydomonas reinhardtii OX=3055 GN=CHLRE_09g386736v5 PE=4 SV=1	1742	K	11.1731	1	TT	TRUE	FALSE						X
sp|A8J907|A8J907_CHLRE Flagellar associated protein OS=Chlamydomonas reinhardtii OX=3055 GN=CHLRE_06g278194v5 PE=3 SV=1	151	K	sp|Q540H1|Q540H1_CHLRE Tubulin alpha chain OS=Chlamydomonas reinhardtii OX=3055 GN=CHLRE_03g190950v5 PE=3 SV=1	370	K	17.041	1	TT	FALSE	FALSE						X
sp|A8JGW5|A8JGW5_CHLRE Nucleoside diphosphate kinase OS=Chlamydomonas reinhardtii OX=3055 GN=CHLRE_12g558700v5 PE=1 SV=1	104	K	sp|A8JGW5|A8JGW5_CHLRE Nucleoside diphosphate kinase OS=Chlamydomonas reinhardtii OX=3055 GN=CHLRE_12g558700v5 PE=1 SV=1	127	K	19.6075	2	TT	TRUE	FALSE	,					X	X
sp|A0A2K3DE97|A0A2K3DE97_CHLRE DHC_N2 domain-containing protein OS=Chlamydomonas reinhardtii OX=3055 GN=CHLRE_09g392282v5 PE=4 SV=1	1181	K	sp|A0A2K3DE97|A0A2K3DE97_CHLRE DHC_N2 domain-containing protein OS=Chlamydomonas reinhardtii OX=3055 GN=CHLRE_09g392282v5 PE=4 SV=1	1200	K	23.2271	2	TT	TRUE	FALSE	,					X	X
sp|A0A2K3E1C3|A0A2K3E1C3_CHLRE Cilia- and flagella-associated protein 45 OS=Chlamydomonas reinhardtii OX=3055 GN=CHLRE_02g092700v5 PE=3 SV=1	42	K	sp|A0A2K3E1C3|A0A2K3E1C3_CHLRE Cilia- and flagella-associated protein 45 OS=Chlamydomonas reinhardtii OX=3055 GN=CHLRE_02g092700v5 PE=3 SV=1	62	K	14.679	1	TT	TRUE	FALSE						X
sp|A0A2K3DEG1|A0A2K3DEG1_CHLRE Axoneme central apparatus protein OS=Chlamydomonas reinhardtii OX=3055 GN=CHLRE_09g394251v5 PE=1 SV=1	405	K	sp|A0A2K3DEG1|A0A2K3DEG1_CHLRE Axoneme central apparatus protein OS=Chlamydomonas reinhardtii OX=3055 GN=CHLRE_09g394251v5 PE=1 SV=1	470	K	24.8205	4	TT	TRUE	FALSE	,,,					X	X
sp|A0A0A1H1F6|A0A0A1H1F6_CHLRE Flagellar-associated protein 59 OS=Chlamydomonas reinhardtii OX=3055 GN=FAP59 PE=1 SV=1	325	K	sp|A0A2K3CNR1|A0A2K3CNR1_CHLRE Uncharacterized protein OS=Chlamydomonas reinhardtii OX=3055 GN=CHLRE_17g698365v5 PE=4 SV=1	329	K	20.8083	1	TT	FALSE	FALSE						X
sp|A0A2K3CP46|A0A2K3CP46_CHLRE Uncharacterized protein OS=Chlamydomonas reinhardtii OX=3055 GN=CHLRE_17g703900v5 PE=4 SV=1	1114	K	sp|A0A2K3CP46|A0A2K3CP46_CHLRE Uncharacterized protein OS=Chlamydomonas reinhardtii OX=3055 GN=CHLRE_17g703900v5 PE=4 SV=1	1146	K	6.5601	1	TT	TRUE	FALSE						X
sp|Q8LKK4|Q8LKK4_CHLRE RIB72 protein OS=Chlamydomonas reinhardtii OX=3055 GN=CHLRE_02g091700v5 PE=1 SV=1	25	K	sp|Q8LKK4|Q8LKK4_CHLRE RIB72 protein OS=Chlamydomonas reinhardtii OX=3055 GN=CHLRE_02g091700v5 PE=1 SV=1	49	K	22.7421	1	TT	TRUE	FALSE						X
sp|A8HSW0|A8HSW0_CHLRE Flagellar associated protein OS=Chlamydomonas reinhardtii OX=3055 GN=CHLRE_13g573500v5 PE=1 SV=1	84	K	sp|Q540H1|Q540H1_CHLRE Tubulin alpha chain OS=Chlamydomonas reinhardtii OX=3055 GN=CHLRE_03g190950v5 PE=3 SV=1	370	K	17.8732	1	TT	FALSE	FALSE						X
sp|A8J2Y0|A8J2Y0_CHLRE Flagellar associated protein OS=Chlamydomonas reinhardtii OX=3055 GN=CHLRE_03g146127v5 PE=3 SV=1	127	K	sp|Q540H1|Q540H1_CHLRE Tubulin alpha chain OS=Chlamydomonas reinhardtii OX=3055 GN=CHLRE_03g190950v5 PE=3 SV=1	109	T	16.9737	1	TT	FALSE	FALSE						X
sp|A0A2K3CTP9|A0A2K3CTP9_CHLRE cGMP-dependent protein kinase OS=Chlamydomonas reinhardtii OX=3055 GN=CHLRE_16g663200v5 PE=3 SV=1	60	S	sp|A8J244|A8J244_CHLRE Isocitrate lyase OS=Chlamydomonas reinhardtii OX=3055 GN=CHLRE_06g282800v5 PE=4 SV=1	131	T	17.9817	1	TT	FALSE	FALSE						X
sp|A0A2K3DV97|A0A2K3DV97_CHLRE PLD phosphodiesterase domain-containing protein OS=Chlamydomonas reinhardtii OX=3055 GN=CHLRE_03g145127v5 PE=1 SV=1	2226	K	sp|A0A2K3DV97|A0A2K3DV97_CHLRE PLD phosphodiesterase domain-containing protein OS=Chlamydomonas reinhardtii OX=3055 GN=CHLRE_03g145127v5 PE=1 SV=1	4251	K	25.4866	1	TT	TRUE	FALSE						X
sp|A0A2K3DEV0|A0A2K3DEV0_CHLRE Cytoplasmic dynein 2 light intermediate chain 1 OS=Chlamydomonas reinhardtii OX=3055 GN=CHLRE_09g398882v5 PE=3 SV=1	70	K	sp|A0A2K3DLV6|A0A2K3DLV6_CHLRE AAA+ ATPase domain-containing protein OS=Chlamydomonas reinhardtii OX=3055 GN=CHLRE_06g250300v5 PE=4 SV=1	868	K	20.2455	1	TT	FALSE	FALSE						X
sp|A8IPZ5|A8IPZ5_CHLRE Outer dynein arm-docking complex subunit 1 OS=Chlamydomonas reinhardtii OX=3055 GN=CHLRE_17g703850v5 PE=1 SV=1	363	K	sp|A8J1M5|A8J1M5_CHLRE Uncharacterized protein OS=Chlamydomonas reinhardtii OX=3055 GN=CHLRE_09g403800v5 PE=1 SV=1	270	K	21.2798	2	TT	FALSE	FALSE	,					X	X
sp|A0A2K3DLV6|A0A2K3DLV6_CHLRE AAA+ ATPase domain-containing protein OS=Chlamydomonas reinhardtii OX=3055 GN=CHLRE_06g250300v5 PE=4 SV=1	3474	K	sp|A0A2K3DLV6|A0A2K3DLV6_CHLRE AAA+ ATPase domain-containing protein OS=Chlamydomonas reinhardtii OX=3055 GN=CHLRE_06g250300v5 PE=4 SV=1	3492	K	10.9859	1	TT	TRUE	FALSE						X
sp|A0A2K3CWA0|A0A2K3CWA0_CHLRE WD_REPEATS_REGION domain-containing protein OS=Chlamydomonas reinhardtii OX=3055 GN=CHLRE_16g691440v5 PE=4 SV=1	72	K	sp|A0A2K3CWA0|A0A2K3CWA0_CHLRE WD_REPEATS_REGION domain-containing protein OS=Chlamydomonas reinhardtii OX=3055 GN=CHLRE_16g691440v5 PE=4 SV=1	88	K	15.7323	1	TT	TRUE	FALSE						X
sp|A0A2K3D1N8|A0A2K3D1N8_CHLRE AAA+ ATPase domain-containing protein OS=Chlamydomonas reinhardtii OX=3055 GN=CHLRE_12g484250v5 PE=4 SV=1	4575	K	sp|A0A2K3DCF8|A0A2K3DCF8_CHLRE Uncharacterized protein OS=Chlamydomonas reinhardtii OX=3055 GN=CHLRE_09g386736v5 PE=4 SV=1	583	K	18.4959	1	TT	FALSE	FALSE							X
sp|A0A2K3DL29|A0A2K3DL29_CHLRE EF-hand domain-containing protein OS=Chlamydomonas reinhardtii OX=3055 GN=CHLRE_07g347050v5 PE=1 SV=1	204	K	sp|A0A2K3DL29|A0A2K3DL29_CHLRE EF-hand domain-containing protein OS=Chlamydomonas reinhardtii OX=3055 GN=CHLRE_07g347050v5 PE=1 SV=1	208	K	26.6568	3	TT	TRUE	FALSE	,,					X	X
sp|A8JF23|A8JF23_CHLRE Flagellar associated protein OS=Chlamydomonas reinhardtii OX=3055 GN=CHLRE_11g467561v5 PE=1 SV=1	81	K	sp|Q540H1|Q540H1_CHLRE Tubulin alpha chain OS=Chlamydomonas reinhardtii OX=3055 GN=CHLRE_03g190950v5 PE=3 SV=1	96	K	29.1374	3	TT	FALSE	FALSE	,,					X	X
sp|A0A2K3CT60|A0A2K3CT60_CHLRE Tektin OS=Chlamydomonas reinhardtii OX=3055 GN=CHLRE_16g655750v5 PE=3 SV=1	22	K	sp|A0A2K3CT60|A0A2K3CT60_CHLRE Tektin OS=Chlamydomonas reinhardtii OX=3055 GN=CHLRE_16g655750v5 PE=3 SV=1	362	K	16.3541	2	TT	TRUE	FALSE	,					X	X
sp|Q946G4|Q946G4_CHLRE Osm-6-like protein OS=Chlamydomonas reinhardtii OX=3055 GN=CHLRE_04g219250v5 PE=1 SV=1	28	K	sp|Q946G4|Q946G4_CHLRE Osm-6-like protein OS=Chlamydomonas reinhardtii OX=3055 GN=CHLRE_04g219250v5 PE=1 SV=1	270	K	21.3788	2	TT	TRUE	FALSE	,					X	X
sp|A8J1M5|A8J1M5_CHLRE Uncharacterized protein OS=Chlamydomonas reinhardtii OX=3055 GN=CHLRE_09g403800v5 PE=1 SV=1	3155	K	sp|A8J1M5|A8J1M5_CHLRE Uncharacterized protein OS=Chlamydomonas reinhardtii OX=3055 GN=CHLRE_09g403800v5 PE=1 SV=1	3385	K	27.2377	4	TT	TRUE	FALSE	,,,					X	X
sp|A8HX38|A8HX38_CHLRE Elongation factor Tu, chloroplastic OS=Chlamydomonas reinhardtii OX=3055 GN=CHLRE_06g263450v5 PE=3 SV=1	268	K	sp|A8HX38|A8HX38_CHLRE Elongation factor Tu, chloroplastic OS=Chlamydomonas reinhardtii OX=3055 GN=CHLRE_06g263450v5 PE=3 SV=1	335	K	24.6921	2	TT	TRUE	FALSE	,						X
sp|Q27YT8|Q27YT8_CHLRE Radial spoke protein 17 OS=Chlamydomonas reinhardtii OX=3055 GN=RSP17 PE=2 SV=1	349	K	sp|Q27YT8|Q27YT8_CHLRE Radial spoke protein 17 OS=Chlamydomonas reinhardtii OX=3055 GN=RSP17 PE=2 SV=1	480	K	28.4112	1	TT	TRUE	FALSE						X
sp|A0A2K3CT60|A0A2K3CT60_CHLRE Tektin OS=Chlamydomonas reinhardtii OX=3055 GN=CHLRE_16g655750v5 PE=3 SV=1	2	P	sp|A0A2K3CT60|A0A2K3CT60_CHLRE Tektin OS=Chlamydomonas reinhardtii OX=3055 GN=CHLRE_16g655750v5 PE=3 SV=1	362	K	20.8645	3	TT	TRUE	FALSE	,,					X	X
sp|A8JH45|A8JH45_CHLRE Dynein light chain OS=Chlamydomonas reinhardtii OX=3055 GN=CHLRE_03g181150v5 PE=2 SV=1	33	K	sp|A8JH45|A8JH45_CHLRE Dynein light chain OS=Chlamydomonas reinhardtii OX=3055 GN=CHLRE_03g181150v5 PE=2 SV=1	51	K	12.3158	1	TT	TRUE	FALSE						X
sp|A0A2K3DE56|A0A2K3DE56_CHLRE Fungal lipase-like domain-containing protein OS=Chlamydomonas reinhardtii OX=3055 GN=CHLRE_09g390615v5 PE=4 SV=1	70	K	sp|A0A2K3DE56|A0A2K3DE56_CHLRE Fungal lipase-like domain-containing protein OS=Chlamydomonas reinhardtii OX=3055 GN=CHLRE_09g390615v5 PE=4 SV=1	205	K	23.8457	2	TT	TRUE	FALSE	,					X	X
sp|A0A2K3D8D3|A0A2K3D8D3_CHLRE AAA+ ATPase domain-containing protein OS=Chlamydomonas reinhardtii OX=3055 GN=CHLRE_11g476050v5 PE=4 SV=1	2090	K	sp|A0A2K3D8D3|A0A2K3D8D3_CHLRE AAA+ ATPase domain-containing protein OS=Chlamydomonas reinhardtii OX=3055 GN=CHLRE_11g476050v5 PE=4 SV=1	2097	K	5.5566	1	TT	TRUE	FALSE						X
sp|A0A2K3DE97|A0A2K3DE97_CHLRE DHC_N2 domain-containing protein OS=Chlamydomonas reinhardtii OX=3055 GN=CHLRE_09g392282v5 PE=4 SV=1	393	K	sp|A8JAV1|A8JAV1_CHLRE Actin OS=Chlamydomonas reinhardtii OX=3055 GN=CHLRE_13g603700v5 PE=3 SV=1	330	K	19.081	1	TT	FALSE	FALSE							X
sp|A8IZF3|A8IZF3_CHLRE Flagellar associated protein OS=Chlamydomonas reinhardtii OX=3055 GN=CHLRE_08g375050v5 PE=4 SV=1	235	K	sp|Q8LKK4|Q8LKK4_CHLRE RIB72 protein OS=Chlamydomonas reinhardtii OX=3055 GN=CHLRE_02g091700v5 PE=1 SV=1	582	K	18.8893	2	TT	FALSE	FALSE	,					X	X
sp|A0A2K3E486|A0A2K3E486_CHLRE DHC_N2 domain-containing protein OS=Chlamydomonas reinhardtii OX=3055 GN=CHLRE_02g141606v5 PE=4 SV=1	3131	K	sp|A0A2K3E486|A0A2K3E486_CHLRE DHC_N2 domain-containing protein OS=Chlamydomonas reinhardtii OX=3055 GN=CHLRE_02g141606v5 PE=4 SV=1	3639	K	24.5671	1	TT	TRUE	FALSE						X
sp|A0A2K3DE97|A0A2K3DE97_CHLRE DHC_N2 domain-containing protein OS=Chlamydomonas reinhardtii OX=3055 GN=CHLRE_09g392282v5 PE=4 SV=1	2848	K	sp|A0A2K3DE97|A0A2K3DE97_CHLRE DHC_N2 domain-containing protein OS=Chlamydomonas reinhardtii OX=3055 GN=CHLRE_09g392282v5 PE=4 SV=1	2898	K	11.9871	1	TT	TRUE	FALSE						X
sp|A0A2K3DE56|A0A2K3DE56_CHLRE Fungal lipase-like domain-containing protein OS=Chlamydomonas reinhardtii OX=3055 GN=CHLRE_09g390615v5 PE=4 SV=1	25	K	sp|A0A2K3DE56|A0A2K3DE56_CHLRE Fungal lipase-like domain-containing protein OS=Chlamydomonas reinhardtii OX=3055 GN=CHLRE_09g390615v5 PE=4 SV=1	70	K	9.2529	1	TT	TRUE	FALSE						X
sp|A0A2K3CWA0|A0A2K3CWA0_CHLRE WD_REPEATS_REGION domain-containing protein OS=Chlamydomonas reinhardtii OX=3055 GN=CHLRE_16g691440v5 PE=4 SV=1	1905	K	sp|Q540H1|Q540H1_CHLRE Tubulin alpha chain OS=Chlamydomonas reinhardtii OX=3055 GN=CHLRE_03g190950v5 PE=3 SV=1	112	K	14.1743	1	TT	FALSE	FALSE						X
sp|A0A2K3CTW7|A0A2K3CTW7_CHLRE Uncharacterized protein OS=Chlamydomonas reinhardtii OX=3055 GN=CHLRE_16g666150v5 PE=4 SV=1	18	K	sp|A8IPZ5|A8IPZ5_CHLRE Outer dynein arm-docking complex subunit 1 OS=Chlamydomonas reinhardtii OX=3055 GN=CHLRE_17g703850v5 PE=1 SV=1	735	K	18.406	1	TT	FALSE	FALSE							X
sp|Q6J4H1|Q6J4H1_CHLRE adenylate kinase OS=Chlamydomonas reinhardtii OX=3055 GN=CPC1 PE=1 SV=1	1409	K	sp|Q6J4H1|Q6J4H1_CHLRE adenylate kinase OS=Chlamydomonas reinhardtii OX=3055 GN=CPC1 PE=1 SV=1	1419	K	10.7712	2	TT	TRUE	FALSE	,					X
sp|A0A2K3CUR8|A0A2K3CUR8_CHLRE AAA+ ATPase domain-containing protein OS=Chlamydomonas reinhardtii OX=3055 GN=CHLRE_16g685450v5 PE=1 SV=1	1865	K	sp|A0A2K3CUR8|A0A2K3CUR8_CHLRE AAA+ ATPase domain-containing protein OS=Chlamydomonas reinhardtii OX=3055 GN=CHLRE_16g685450v5 PE=1 SV=1	1872	K	18.5909	2	TT	TRUE	FALSE	,					X
sp|A0A2K3DN83|A0A2K3DN83_CHLRE Uncharacterized protein OS=Chlamydomonas reinhardtii OX=3055 GN=CHLRE_06g268800v5 PE=3 SV=1	720	K	sp|A8JCJ2|A8JCJ2_CHLRE Intraflagellar transport protein 88 OS=Chlamydomonas reinhardtii OX=3055 GN=CHLRE_07g335750v5 PE=4 SV=1	667	K	14.2201	1	TT	FALSE	FALSE						X
sp|A8HX38|A8HX38_CHLRE Elongation factor Tu, chloroplastic OS=Chlamydomonas reinhardtii OX=3055 GN=CHLRE_06g263450v5 PE=3 SV=1	315	K	sp|A8HX38|A8HX38_CHLRE Elongation factor Tu, chloroplastic OS=Chlamydomonas reinhardtii OX=3055 GN=CHLRE_06g263450v5 PE=3 SV=1	319	K	28.7202	2	TT	TRUE	FALSE	,						X
sp|A8IXZ0|A8IXZ0_CHLRE Tubulin beta chain OS=Chlamydomonas reinhardtii OX=3055 GN=CHLRE_12g542250v5 PE=3 SV=1	324	K	sp|A8JEU9|A8JEU9_CHLRE Flagellar associated protein OS=Chlamydomonas reinhardtii OX=3055 GN=CHLRE_08g372350v5 PE=4 SV=1	84	K	20.6999	2	TT	FALSE	FALSE	,					X	X
sp|A8J5B8|A8J5B8_CHLRE CBS domain-containing protein OS=Chlamydomonas reinhardtii OX=3055 GN=CHLRE_12g528000v5 PE=4 SV=1	134	T	sp|A8J5B8|A8J5B8_CHLRE CBS domain-containing protein OS=Chlamydomonas reinhardtii OX=3055 GN=CHLRE_12g528000v5 PE=4 SV=1	146	K	14.6806	2	TT	TRUE	FALSE	,					X	X
sp|A8J1M5|A8J1M5_CHLRE Uncharacterized protein OS=Chlamydomonas reinhardtii OX=3055 GN=CHLRE_09g403800v5 PE=1 SV=1	256	S	sp|A8J1M5|A8J1M5_CHLRE Uncharacterized protein OS=Chlamydomonas reinhardtii OX=3055 GN=CHLRE_09g403800v5 PE=1 SV=1	261	K	9.1716	1	TT	TRUE	FALSE						X
sp|A8JHX9|A8JHX9_CHLRE Elongation factor Tu, chloroplastic OS=Chlamydomonas reinhardtii OX=3055 GN=CHLRE_12g516200v5 PE=3 SV=1	410	K	sp|A8JHX9|A8JHX9_CHLRE Elongation factor Tu, chloroplastic OS=Chlamydomonas reinhardtii OX=3055 GN=CHLRE_12g516200v5 PE=3 SV=1	471	K	23.6048	2	TT	TRUE	FALSE	,					X	X
sp|A0A2K3DLB7|A0A2K3DLB7_CHLRE CFA20 domain-containing protein OS=Chlamydomonas reinhardtii OX=3055 GN=CHLRE_07g351650v5 PE=4 SV=1	115	K	sp|Q540H1|Q540H1_CHLRE Tubulin alpha chain OS=Chlamydomonas reinhardtii OX=3055 GN=CHLRE_03g190950v5 PE=3 SV=1	163	K	21.5765	2	TT	FALSE	FALSE	,					X	X
sp|A8IXZ0|A8IXZ0_CHLRE Tubulin beta chain OS=Chlamydomonas reinhardtii OX=3055 GN=CHLRE_12g542250v5 PE=3 SV=1	359	K	sp|Q8LKK4|Q8LKK4_CHLRE RIB72 protein OS=Chlamydomonas reinhardtii OX=3055 GN=CHLRE_02g091700v5 PE=1 SV=1	333	K	18.1599	1	TT	FALSE	FALSE							X
sp|A8IZR5|A8IZR5_CHLRE Uncharacterized protein OS=Chlamydomonas reinhardtii OX=3055 GN=CHLRE_09g391900v5 PE=4 SV=1	102	K	sp|A8IZR5|A8IZR5_CHLRE Uncharacterized protein OS=Chlamydomonas reinhardtii OX=3055 GN=CHLRE_09g391900v5 PE=4 SV=1	109	K	28.1807	3	TT	TRUE	FALSE	,,					X	X
sp|A0A2K3E486|A0A2K3E486_CHLRE DHC_N2 domain-containing protein OS=Chlamydomonas reinhardtii OX=3055 GN=CHLRE_02g141606v5 PE=4 SV=1	3266	K	sp|A0A2K3E486|A0A2K3E486_CHLRE DHC_N2 domain-containing protein OS=Chlamydomonas reinhardtii OX=3055 GN=CHLRE_02g141606v5 PE=4 SV=1	3270	K	22.607	1	TT	TRUE	FALSE						X
sp|A0A2K3CYE9|A0A2K3CYE9_CHLRE AAA+ ATPase domain-containing protein OS=Chlamydomonas reinhardtii OX=3055 GN=CHLRE_14g627576v5 PE=4 SV=1	2793	K	sp|A0A2K3CYE9|A0A2K3CYE9_CHLRE AAA+ ATPase domain-containing protein OS=Chlamydomonas reinhardtii OX=3055 GN=CHLRE_14g627576v5 PE=4 SV=1	2796	K	20.9301	2	TT	TRUE	FALSE	,					X	X
sp|A0A2K3DX53|A0A2K3DX53_CHLRE Uncharacterized protein OS=Chlamydomonas reinhardtii OX=3055 GN=CHLRE_03g171900v5 PE=4 SV=1	507	K	sp|Q540H1|Q540H1_CHLRE Tubulin alpha chain OS=Chlamydomonas reinhardtii OX=3055 GN=CHLRE_03g190950v5 PE=3 SV=1	163	K	23.3619	2	TT	FALSE	FALSE	,					X	X
sp|A0A2K3DV97|A0A2K3DV97_CHLRE PLD phosphodiesterase domain-containing protein OS=Chlamydomonas reinhardtii OX=3055 GN=CHLRE_03g145127v5 PE=1 SV=1	979	K	sp|A0A2K3DV97|A0A2K3DV97_CHLRE PLD phosphodiesterase domain-containing protein OS=Chlamydomonas reinhardtii OX=3055 GN=CHLRE_03g145127v5 PE=1 SV=1	990	K	25.6376	3	TT	TRUE	FALSE	,,					X	X
sp|A0A2K3DZY8|A0A2K3DZY8_CHLRE Trichohyalin-plectin-homology domain-containing protein OS=Chlamydomonas reinhardtii OX=3055 GN=CHLRE_02g073500v5 PE=4 SV=1	329	K	sp|A0A2K3DZY8|A0A2K3DZY8_CHLRE Trichohyalin-plectin-homology domain-containing protein OS=Chlamydomonas reinhardtii OX=3055 GN=CHLRE_02g073500v5 PE=4 SV=1	336	K	19.7739	3	TT	TRUE	FALSE	,,					X	X
sp|A0A2K3DJU2|A0A2K3DJU2_CHLRE Cilia- and flagella-associated protein 91 OS=Chlamydomonas reinhardtii OX=3055 GN=CHLRE_07g330700v5 PE=1 SV=1	406	K	sp|A0A2K3DJU2|A0A2K3DJU2_CHLRE Cilia- and flagella-associated protein 91 OS=Chlamydomonas reinhardtii OX=3055 GN=CHLRE_07g330700v5 PE=1 SV=1	425	K	21.1706	2	TT	TRUE	FALSE	,					X	X
sp|A0A2K3CUR8|A0A2K3CUR8_CHLRE AAA+ ATPase domain-containing protein OS=Chlamydomonas reinhardtii OX=3055 GN=CHLRE_16g685450v5 PE=1 SV=1	2076	K	sp|A0A2K3CUR8|A0A2K3CUR8_CHLRE AAA+ ATPase domain-containing protein OS=Chlamydomonas reinhardtii OX=3055 GN=CHLRE_16g685450v5 PE=1 SV=1	2154	K	25.5492	1	TT	TRUE	FALSE						X
sp|A8J1M5|A8J1M5_CHLRE Uncharacterized protein OS=Chlamydomonas reinhardtii OX=3055 GN=CHLRE_09g403800v5 PE=1 SV=1	868	K	sp|A8J1M5|A8J1M5_CHLRE Uncharacterized protein OS=Chlamydomonas reinhardtii OX=3055 GN=CHLRE_09g403800v5 PE=1 SV=1	979	K	22.4905	2	TT	TRUE	FALSE	,					X	X
sp|A0A2K3DLV6|A0A2K3DLV6_CHLRE AAA+ ATPase domain-containing protein OS=Chlamydomonas reinhardtii OX=3055 GN=CHLRE_06g250300v5 PE=4 SV=1	3081	K	sp|A0A2K3DLV6|A0A2K3DLV6_CHLRE AAA+ ATPase domain-containing protein OS=Chlamydomonas reinhardtii OX=3055 GN=CHLRE_06g250300v5 PE=4 SV=1	3117	K	21.2698	2	TT	TRUE	FALSE	,					X	X
sp|A0A2K3CTP9|A0A2K3CTP9_CHLRE cGMP-dependent protein kinase OS=Chlamydomonas reinhardtii OX=3055 GN=CHLRE_16g663200v5 PE=3 SV=1	204	K	sp|A0A2K3CTP9|A0A2K3CTP9_CHLRE cGMP-dependent protein kinase OS=Chlamydomonas reinhardtii OX=3055 GN=CHLRE_16g663200v5 PE=3 SV=1	245	K	24.9428	1	TT	TRUE	FALSE						X
sp|A0A2K3CP46|A0A2K3CP46_CHLRE Uncharacterized protein OS=Chlamydomonas reinhardtii OX=3055 GN=CHLRE_17g703900v5 PE=4 SV=1	56	K	sp|A0A2K3CP46|A0A2K3CP46_CHLRE Uncharacterized protein OS=Chlamydomonas reinhardtii OX=3055 GN=CHLRE_17g703900v5 PE=4 SV=1	103	K	20.5057	2	TT	TRUE	FALSE	,					X	X
sp|A0A2K3CXC4|A0A2K3CXC4_CHLRE Uncharacterized protein OS=Chlamydomonas reinhardtii OX=3055 GN=CHLRE_14g612700v5 PE=3 SV=1	88	K	sp|A0A2K3CXC4|A0A2K3CXC4_CHLRE Uncharacterized protein OS=Chlamydomonas reinhardtii OX=3055 GN=CHLRE_14g612700v5 PE=3 SV=1	112	K	20.1708	2	TT	TRUE	FALSE	,					X	X
sp|A8JH98|A8JH98_CHLRE phosphopyruvate hydratase OS=Chlamydomonas reinhardtii OX=3055 GN=CHLRE_12g513200v5 PE=1 SV=1	128	K	sp|A8JH98|A8JH98_CHLRE phosphopyruvate hydratase OS=Chlamydomonas reinhardtii OX=3055 GN=CHLRE_12g513200v5 PE=1 SV=1	137	K	6.3565	1	TT	TRUE	FALSE						X
sp|A8J2J7|A8J2J7_CHLRE Radial spoke protein 3 OS=Chlamydomonas reinhardtii OX=3055 GN=CHLRE_06g291700v5 PE=1 SV=1	63	T	sp|A8J2J7|A8J2J7_CHLRE Radial spoke protein 3 OS=Chlamydomonas reinhardtii OX=3055 GN=CHLRE_06g291700v5 PE=1 SV=1	76	K	15.287	2	TT	TRUE	FALSE	,					X	X
sp|A0A2K3E1D8|A0A2K3E1D8_CHLRE Uncharacterized protein OS=Chlamydomonas reinhardtii OX=3055 GN=CHLRE_02g091900v5 PE=4 SV=1	871	S	sp|A0A2K3E1D8|A0A2K3E1D8_CHLRE Uncharacterized protein OS=Chlamydomonas reinhardtii OX=3055 GN=CHLRE_02g091900v5 PE=4 SV=1	879	Y	11.2803	3	TT	TRUE	FALSE	,,					X	X
sp|A0A2K3CWA0|A0A2K3CWA0_CHLRE WD_REPEATS_REGION domain-containing protein OS=Chlamydomonas reinhardtii OX=3055 GN=CHLRE_16g691440v5 PE=4 SV=1	1738	K	sp|A0A2K3DCF8|A0A2K3DCF8_CHLRE Uncharacterized protein OS=Chlamydomonas reinhardtii OX=3055 GN=CHLRE_09g386736v5 PE=4 SV=1	1965	K	18.4312	2	TT	FALSE	FALSE	,					X	X
sp|A0A2K3DE97|A0A2K3DE97_CHLRE DHC_N2 domain-containing protein OS=Chlamydomonas reinhardtii OX=3055 GN=CHLRE_09g392282v5 PE=4 SV=1	409	K	sp|A0A2K3DE97|A0A2K3DE97_CHLRE DHC_N2 domain-containing protein OS=Chlamydomonas reinhardtii OX=3055 GN=CHLRE_09g392282v5 PE=4 SV=1	417	K	13.1829	1	TT	TRUE	FALSE						X
sp|A0A2K3D8D3|A0A2K3D8D3_CHLRE AAA+ ATPase domain-containing protein OS=Chlamydomonas reinhardtii OX=3055 GN=CHLRE_11g476050v5 PE=4 SV=1	1615	K	sp|A0A2K3D8D3|A0A2K3D8D3_CHLRE AAA+ ATPase domain-containing protein OS=Chlamydomonas reinhardtii OX=3055 GN=CHLRE_11g476050v5 PE=4 SV=1	1812	K	20.1097	3	TT	TRUE	FALSE	,,					X	X
sp|A0A2K3CQ22|A0A2K3CQ22_CHLRE DUF4201 domain-containing protein OS=Chlamydomonas reinhardtii OX=3055 GN=CHLRE_17g717150v5 PE=4 SV=1	203	K	sp|A0A2K3DWC0|A0A2K3DWC0_CHLRE DUF4201 domain-containing protein OS=Chlamydomonas reinhardtii OX=3055 GN=CHLRE_03g160050v5 PE=4 SV=1	296	K	26.3736	5	TT	FALSE	FALSE	,,,,					X	X
sp|A0A2K3E6B1|A0A2K3E6B1_CHLRE Dynein regulatory complex protein 9 OS=Chlamydomonas reinhardtii OX=3055 GN=CHLRE_01g025450v5 PE=3 SV=1	224	K	sp|A0A2K3E6B1|A0A2K3E6B1_CHLRE Dynein regulatory complex protein 9 OS=Chlamydomonas reinhardtii OX=3055 GN=CHLRE_01g025450v5 PE=3 SV=1	231	K	22.3887	2	TT	TRUE	FALSE	,					X	X
sp|A8JGV6|A8JGV6_CHLRE 14-3-3 domain-containing protein OS=Chlamydomonas reinhardtii OX=3055 GN=CHLRE_12g559250v5 PE=3 SV=1	53	K	sp|A8JGV6|A8JGV6_CHLRE 14-3-3 domain-containing protein OS=Chlamydomonas reinhardtii OX=3055 GN=CHLRE_12g559250v5 PE=3 SV=1	126	K	22.8832	2	TT	TRUE	FALSE	,					X	X
sp|Q695H0|Q695H0_CHLRE cGMP-dependent protein kinase OS=Chlamydomonas reinhardtii OX=3055 GN=CPKG1 PE=2 SV=1	699	K	sp|Q695H0|Q695H0_CHLRE cGMP-dependent protein kinase OS=Chlamydomonas reinhardtii OX=3055 GN=CPKG1 PE=2 SV=1	724	K	26.6433	3	TT	TRUE	FALSE	,,					X	X
sp|A0A2K3CXH6|A0A2K3CXH6_CHLRE ANK_REP_REGION domain-containing protein OS=Chlamydomonas reinhardtii OX=3055 GN=CHLRE_14g614850v5 PE=4 SV=1	1303	K	sp|A0A2K3CXH6|A0A2K3CXH6_CHLRE ANK_REP_REGION domain-containing protein OS=Chlamydomonas reinhardtii OX=3055 GN=CHLRE_14g614850v5 PE=4 SV=1	1329	K	20.4515	2	TT	TRUE	FALSE	,					X	X
sp|A0A2K3D1N8|A0A2K3D1N8_CHLRE AAA+ ATPase domain-containing protein OS=Chlamydomonas reinhardtii OX=3055 GN=CHLRE_12g484250v5 PE=4 SV=1	613	K	sp|A0A2K3D1N8|A0A2K3D1N8_CHLRE AAA+ ATPase domain-containing protein OS=Chlamydomonas reinhardtii OX=3055 GN=CHLRE_12g484250v5 PE=4 SV=1	651	K	23.8673	1	TT	TRUE	FALSE						X
sp|A0A2K3CT60|A0A2K3CT60_CHLRE Tektin OS=Chlamydomonas reinhardtii OX=3055 GN=CHLRE_16g655750v5 PE=3 SV=1	22	K	sp|A0A2K3E0E3|A0A2K3E0E3_CHLRE Trichohyalin-plectin-homology domain-containing protein OS=Chlamydomonas reinhardtii OX=3055 GN=CHLRE_02g078550v5 PE=1 SV=1	385	K	22.791	2	TT	FALSE	FALSE	,					X	X
sp|A0A2K3DDM6|A0A2K3DDM6_CHLRE Flagellar associated protein OS=Chlamydomonas reinhardtii OX=3055 GN=CHLRE_09g389150v5 PE=4 SV=1	330	S	sp|A0A2K3DDM6|A0A2K3DDM6_CHLRE Flagellar associated protein OS=Chlamydomonas reinhardtii OX=3055 GN=CHLRE_09g389150v5 PE=4 SV=1	375	K	23.0241	1	TT	TRUE	FALSE						X
sp|A0A2K3DY10|A0A2K3DY10_CHLRE Sedoheptulose-bisphosphatase OS=Chlamydomonas reinhardtii OX=3055 GN=CHLRE_03g185550v5 PE=1 SV=1	299	K	sp|A0A2K3DY10|A0A2K3DY10_CHLRE Sedoheptulose-bisphosphatase OS=Chlamydomonas reinhardtii OX=3055 GN=CHLRE_03g185550v5 PE=1 SV=1	382	K	22.9391	2	TT	TRUE	FALSE	,					X	X
sp|A8IVI0|A8IVI0_CHLRE WD_REPEATS_REGION domain-containing protein OS=Chlamydomonas reinhardtii OX=3055 GN=CHLRE_12g536550v5 PE=4 SV=1	306	K	sp|A8IVI0|A8IVI0_CHLRE WD_REPEATS_REGION domain-containing protein OS=Chlamydomonas reinhardtii OX=3055 GN=CHLRE_12g536550v5 PE=4 SV=1	393	K	18.5764	4	TT	TRUE	FALSE	,,,					X	X
sp|A0A2K3D882|A0A2K3D882_CHLRE Uncharacterized protein OS=Chlamydomonas reinhardtii OX=3055 GN=CHLRE_11g468850v5 PE=4 SV=1	145	S	sp|A8J0X0|A8J0X0_CHLRE Flagellar associated protein OS=Chlamydomonas reinhardtii OX=3055 GN=CHLRE_02g145850v5 PE=1 SV=1	275	K	13.7196	1	TT	FALSE	FALSE						X
sp|Q8LKK4|Q8LKK4_CHLRE RIB72 protein OS=Chlamydomonas reinhardtii OX=3055 GN=CHLRE_02g091700v5 PE=1 SV=1	252	K	sp|Q8LKK4|Q8LKK4_CHLRE RIB72 protein OS=Chlamydomonas reinhardtii OX=3055 GN=CHLRE_02g091700v5 PE=1 SV=1	341	K	20.7149	2	TT	TRUE	FALSE	,					X	X
sp|A0A2K3D1N8|A0A2K3D1N8_CHLRE AAA+ ATPase domain-containing protein OS=Chlamydomonas reinhardtii OX=3055 GN=CHLRE_12g484250v5 PE=4 SV=1	4514	T	sp|A0A2K3D1N8|A0A2K3D1N8_CHLRE AAA+ ATPase domain-containing protein OS=Chlamydomonas reinhardtii OX=3055 GN=CHLRE_12g484250v5 PE=4 SV=1	4575	K	13.6475	1	TT	TRUE	FALSE						X
sp|A0A2K3CY97|A0A2K3CY97_CHLRE AAA+ ATPase domain-containing protein OS=Chlamydomonas reinhardtii OX=3055 GN=CHLRE_14g624950v5 PE=4 SV=1	3138	K	sp|A0A2K3CY97|A0A2K3CY97_CHLRE AAA+ ATPase domain-containing protein OS=Chlamydomonas reinhardtii OX=3055 GN=CHLRE_14g624950v5 PE=4 SV=1	3337	K	25.3822	1	TT	TRUE	FALSE						X
sp|A0A2K3D574|A0A2K3D574_CHLRE Flagellar associated protein OS=Chlamydomonas reinhardtii OX=3055 GN=CHLRE_12g536600v5 PE=1 SV=1	2138	K	sp|A0A2K3D574|A0A2K3D574_CHLRE Flagellar associated protein OS=Chlamydomonas reinhardtii OX=3055 GN=CHLRE_12g536600v5 PE=1 SV=1	2264	K	19.8477	1	TT	TRUE	FALSE						X
sp|A0A2K3DN83|A0A2K3DN83_CHLRE Uncharacterized protein OS=Chlamydomonas reinhardtii OX=3055 GN=CHLRE_06g268800v5 PE=3 SV=1	805	T	sp|A0A2K3DN83|A0A2K3DN83_CHLRE Uncharacterized protein OS=Chlamydomonas reinhardtii OX=3055 GN=CHLRE_06g268800v5 PE=3 SV=1	826	K	26.8208	1	TT	TRUE	FALSE						X
sp|A0A2K3D1J5|A0A2K3D1J5_CHLRE NYD-SP28 domain-containing protein OS=Chlamydomonas reinhardtii OX=3055 GN=CHLRE_13g607750v5 PE=4 SV=1	312	K	sp|A0A2K3E6B1|A0A2K3E6B1_CHLRE Dynein regulatory complex protein 9 OS=Chlamydomonas reinhardtii OX=3055 GN=CHLRE_01g025450v5 PE=3 SV=1	55	K	21.7841	1	TT	FALSE	FALSE						X
sp|A8JFR3|A8JFR3_CHLRE Intraflagellar transport protein 121 OS=Chlamydomonas reinhardtii OX=3055 GN=CHLRE_11g475000v5 PE=1 SV=1	462	K	sp|H9CTG6|H9CTG6_CHLRE Intraflagellar transport protein 122 OS=Chlamydomonas reinhardtii OX=3055 GN=IFT122 PE=2 SV=1	530	K	24.7207	1	TT	FALSE	FALSE						X
sp|A0A2K3E799|A0A2K3E799_CHLRE WD_REPEATS_REGION domain-containing protein OS=Chlamydomonas reinhardtii OX=3055 GN=CHLRE_01g039500v5 PE=4 SV=1	913	K	sp|A0A2K3E799|A0A2K3E799_CHLRE WD_REPEATS_REGION domain-containing protein OS=Chlamydomonas reinhardtii OX=3055 GN=CHLRE_01g039500v5 PE=4 SV=1	1146	K	17.7309	2	TT	TRUE	FALSE	,					X	X
sp|A8JH45|A8JH45_CHLRE Dynein light chain OS=Chlamydomonas reinhardtii OX=3055 GN=CHLRE_03g181150v5 PE=2 SV=1	28	T	sp|A8JH98|A8JH98_CHLRE phosphopyruvate hydratase OS=Chlamydomonas reinhardtii OX=3055 GN=CHLRE_12g513200v5 PE=1 SV=1	43	T	14.5178	1	TT	FALSE	FALSE						X
sp|A8JFR9|A8JFR9_CHLRE Acetyl-coenzyme A synthetase OS=Chlamydomonas reinhardtii OX=3055 GN=CHLRE_07g353450v5 PE=3 SV=1	597	K	sp|A8JFR9|A8JFR9_CHLRE Acetyl-coenzyme A synthetase OS=Chlamydomonas reinhardtii OX=3055 GN=CHLRE_07g353450v5 PE=3 SV=1	605	K	22.2597	1	TT	TRUE	FALSE						X
sp|A0A2K3E1C3|A0A2K3E1C3_CHLRE Cilia- and flagella-associated protein 45 OS=Chlamydomonas reinhardtii OX=3055 GN=CHLRE_02g092700v5 PE=3 SV=1	62	K	sp|A0A2K3E1C3|A0A2K3E1C3_CHLRE Cilia- and flagella-associated protein 45 OS=Chlamydomonas reinhardtii OX=3055 GN=CHLRE_02g092700v5 PE=3 SV=1	70	K	24.251	2	TT	TRUE	FALSE	,					X	X
sp|A0A2K3D8D3|A0A2K3D8D3_CHLRE AAA+ ATPase domain-containing protein OS=Chlamydomonas reinhardtii OX=3055 GN=CHLRE_11g476050v5 PE=4 SV=1	27	K	sp|A0A2K3D8D3|A0A2K3D8D3_CHLRE AAA+ ATPase domain-containing protein OS=Chlamydomonas reinhardtii OX=3055 GN=CHLRE_11g476050v5 PE=4 SV=1	70	K	18.9961	1	TT	TRUE	FALSE						X
sp|A8JFR3|A8JFR3_CHLRE Intraflagellar transport protein 121 OS=Chlamydomonas reinhardtii OX=3055 GN=CHLRE_11g475000v5 PE=1 SV=1	916	K	sp|H9CTG6|H9CTG6_CHLRE Intraflagellar transport protein 122 OS=Chlamydomonas reinhardtii OX=3055 GN=IFT122 PE=2 SV=1	453	K	26.3765	2	TT	FALSE	FALSE	,					X
sp|A0A2K3E1X6|A0A2K3E1X6_CHLRE Flagellar associated protein OS=Chlamydomonas reinhardtii OX=3055 GN=CHLRE_02g095149v5 PE=1 SV=1	109	K	sp|Q540H1|Q540H1_CHLRE Tubulin alpha chain OS=Chlamydomonas reinhardtii OX=3055 GN=CHLRE_03g190950v5 PE=3 SV=1	370	K	26.1798	2	TT	FALSE	FALSE	,					X	X
sp|A0A2K3D9Z3|A0A2K3D9Z3_CHLRE Uncharacterized protein OS=Chlamydomonas reinhardtii OX=3055 GN=CHLRE_10g432850v5 PE=4 SV=1	60	K	sp|A8IXZ0|A8IXZ0_CHLRE Tubulin beta chain OS=Chlamydomonas reinhardtii OX=3055 GN=CHLRE_12g542250v5 PE=3 SV=1	379	K	25.7811	1	TT	FALSE	FALSE						X
sp|A0A2K3CT60|A0A2K3CT60_CHLRE Tektin OS=Chlamydomonas reinhardtii OX=3055 GN=CHLRE_16g655750v5 PE=3 SV=1	8	S	sp|A0A2K3CT60|A0A2K3CT60_CHLRE Tektin OS=Chlamydomonas reinhardtii OX=3055 GN=CHLRE_16g655750v5 PE=3 SV=1	158	K	21.1932	1	TT	TRUE	FALSE						X
sp|A0A2K3DZY8|A0A2K3DZY8_CHLRE Trichohyalin-plectin-homology domain-containing protein OS=Chlamydomonas reinhardtii OX=3055 GN=CHLRE_02g073500v5 PE=4 SV=1	436	K	sp|Q540H1|Q540H1_CHLRE Tubulin alpha chain OS=Chlamydomonas reinhardtii OX=3055 GN=CHLRE_03g190950v5 PE=3 SV=1	370	K	22.9417	2	TT	FALSE	FALSE	,						X
sp|Q8LKK4|Q8LKK4_CHLRE RIB72 protein OS=Chlamydomonas reinhardtii OX=3055 GN=CHLRE_02g091700v5 PE=1 SV=1	613	K	sp|Q8LKK4|Q8LKK4_CHLRE RIB72 protein OS=Chlamydomonas reinhardtii OX=3055 GN=CHLRE_02g091700v5 PE=1 SV=1	620	K	8.9571	1	TT	TRUE	FALSE						X
sp|A8JC04|A8JC04_CHLRE Phosphoglycerate kinase OS=Chlamydomonas reinhardtii OX=3055 GN=CHLRE_11g467770v5 PE=3 SV=1	197	K	sp|A8JC04|A8JC04_CHLRE Phosphoglycerate kinase OS=Chlamydomonas reinhardtii OX=3055 GN=CHLRE_11g467770v5 PE=3 SV=1	226	K	18.0233	1	TT	TRUE	FALSE						X
sp|A8IKR9|A8IKR9_CHLRE Uncharacterized protein OS=Chlamydomonas reinhardtii OX=3055 GN=CHLRE_12g511050v5 PE=1 SV=1	61	K	sp|A8IKR9|A8IKR9_CHLRE Uncharacterized protein OS=Chlamydomonas reinhardtii OX=3055 GN=CHLRE_12g511050v5 PE=1 SV=1	86	K	28.2877	2	TT	TRUE	FALSE	,					X
sp|Q45QX4|Q45QX4_CHLRE Central apparatus associated protein C1a-34 OS=Chlamydomonas reinhardtii OX=3055 GN=CHLRE_06g256450v5 PE=1 SV=1	25	K	sp|Q45QX4|Q45QX4_CHLRE Central apparatus associated protein C1a-34 OS=Chlamydomonas reinhardtii OX=3055 GN=CHLRE_06g256450v5 PE=1 SV=1	35	K	20.5224	1	TT	TRUE	FALSE						X
sp|A8HX38|A8HX38_CHLRE Elongation factor Tu, chloroplastic OS=Chlamydomonas reinhardtii OX=3055 GN=CHLRE_06g263450v5 PE=3 SV=1	335	K	sp|A8HX38|A8HX38_CHLRE Elongation factor Tu, chloroplastic OS=Chlamydomonas reinhardtii OX=3055 GN=CHLRE_06g263450v5 PE=3 SV=1	348	K	23.6389	1	TT	TRUE	FALSE							X
sp|A8IPZ5|A8IPZ5_CHLRE Outer dynein arm-docking complex subunit 1 OS=Chlamydomonas reinhardtii OX=3055 GN=CHLRE_17g703850v5 PE=1 SV=1	64	K	sp|A8IPZ5|A8IPZ5_CHLRE Outer dynein arm-docking complex subunit 1 OS=Chlamydomonas reinhardtii OX=3055 GN=CHLRE_17g703850v5 PE=1 SV=1	735	K	21.4977	4	TT	TRUE	FALSE	,,,					X	X
sp|Q7X7A7|Q7X7A7_CHLRE 14-3-3-like protein OS=Chlamydomonas reinhardtii OX=3055 GN=erb14 PE=2 SV=1	130	K	sp|Q7X7A7|Q7X7A7_CHLRE 14-3-3-like protein OS=Chlamydomonas reinhardtii OX=3055 GN=erb14 PE=2 SV=1	163	K	12.3332	2	TT	TRUE	FALSE	,					X	X
sp|A8JH45|A8JH45_CHLRE Dynein light chain OS=Chlamydomonas reinhardtii OX=3055 GN=CHLRE_03g181150v5 PE=2 SV=1	38	K	sp|A8JH45|A8JH45_CHLRE Dynein light chain OS=Chlamydomonas reinhardtii OX=3055 GN=CHLRE_03g181150v5 PE=2 SV=1	46	K	19.5498	3	TT	TRUE	FALSE	,,					X	X
sp|A8ITN7|A8ITN7_CHLRE Tetratricopeptide repeat protein 30 OS=Chlamydomonas reinhardtii OX=3055 GN=CHLRE_07g342200v5 PE=1 SV=1	478	K	sp|A8ITN7|A8ITN7_CHLRE Tetratricopeptide repeat protein 30 OS=Chlamydomonas reinhardtii OX=3055 GN=CHLRE_07g342200v5 PE=1 SV=1	514	K	7.3723	1	TT	TRUE	FALSE						X
sp|A8IDP6|A8IDP6_CHLRE Calmodulin OS=Chlamydomonas reinhardtii OX=3055 GN=CHLRE_03g178150v5 PE=1 SV=1	154	T	sp|A8IDP6|A8IDP6_CHLRE Calmodulin OS=Chlamydomonas reinhardtii OX=3055 GN=CHLRE_03g178150v5 PE=1 SV=1	160	K	8.8741	1	TT	TRUE	FALSE						X
sp|A0A2K3DV97|A0A2K3DV97_CHLRE PLD phosphodiesterase domain-containing protein OS=Chlamydomonas reinhardtii OX=3055 GN=CHLRE_03g145127v5 PE=1 SV=1	2296	K	sp|A0A2K3DV97|A0A2K3DV97_CHLRE PLD phosphodiesterase domain-containing protein OS=Chlamydomonas reinhardtii OX=3055 GN=CHLRE_03g145127v5 PE=1 SV=1	2306	K	19.0399	3	TT	TRUE	FALSE	,,					X	X
sp|A0A2K3D2Q7|A0A2K3D2Q7_CHLRE EF-hand domain-containing protein OS=Chlamydomonas reinhardtii OX=3055 GN=CHLRE_12g509350v5 PE=4 SV=1	55	K	sp|A0A2K3D2Q7|A0A2K3D2Q7_CHLRE EF-hand domain-containing protein OS=Chlamydomonas reinhardtii OX=3055 GN=CHLRE_12g509350v5 PE=4 SV=1	211	K	13.1333	1	TT	TRUE	FALSE						X
sp|A0A2K3DFI2|A0A2K3DFI2_CHLRE Uncharacterized protein OS=Chlamydomonas reinhardtii OX=3055 GN=CHLRE_09g409350v5 PE=4 SV=1	437	K	sp|A0A2K3DFI2|A0A2K3DFI2_CHLRE Uncharacterized protein OS=Chlamydomonas reinhardtii OX=3055 GN=CHLRE_09g409350v5 PE=4 SV=1	448	K	9.7102	1	TT	TRUE	FALSE						X
sp|A0A2K3DWC0|A0A2K3DWC0_CHLRE DUF4201 domain-containing protein OS=Chlamydomonas reinhardtii OX=3055 GN=CHLRE_03g160050v5 PE=4 SV=1	265	S	sp|A0A2K3DWC0|A0A2K3DWC0_CHLRE DUF4201 domain-containing protein OS=Chlamydomonas reinhardtii OX=3055 GN=CHLRE_03g160050v5 PE=4 SV=1	267	T	7.2051	1	TT	TRUE	FALSE						X
sp|A8IEJ6|A8IEJ6_CHLRE Flagellar associated protein OS=Chlamydomonas reinhardtii OX=3055 GN=CHLRE_03g171800v5 PE=4 SV=1	199	K	sp|Q540H1|Q540H1_CHLRE Tubulin alpha chain OS=Chlamydomonas reinhardtii OX=3055 GN=CHLRE_03g190950v5 PE=3 SV=1	326	K	24.0524	1	TT	FALSE	FALSE						X
sp|A0A2K3E7I5|A0A2K3E7I5_CHLRE Aconitate hydratase, mitochondrial OS=Chlamydomonas reinhardtii OX=3055 GN=CHLRE_01g042750v5 PE=3 SV=1	189	K	sp|A0A2K3E7I5|A0A2K3E7I5_CHLRE Aconitate hydratase, mitochondrial OS=Chlamydomonas reinhardtii OX=3055 GN=CHLRE_01g042750v5 PE=3 SV=1	601	K	26.504	1	TT	TRUE	FALSE						X
sp|A0A2K3CQ22|A0A2K3CQ22_CHLRE DUF4201 domain-containing protein OS=Chlamydomonas reinhardtii OX=3055 GN=CHLRE_17g717150v5 PE=4 SV=1	66	K	sp|A0A2K3CQ22|A0A2K3CQ22_CHLRE DUF4201 domain-containing protein OS=Chlamydomonas reinhardtii OX=3055 GN=CHLRE_17g717150v5 PE=4 SV=1	71	K	8.6833	1	TT	TRUE	FALSE						X
sp|A0A2K3CWA0|A0A2K3CWA0_CHLRE WD_REPEATS_REGION domain-containing protein OS=Chlamydomonas reinhardtii OX=3055 GN=CHLRE_16g691440v5 PE=4 SV=1	1159	K	sp|A0A2K3CWA0|A0A2K3CWA0_CHLRE WD_REPEATS_REGION domain-containing protein OS=Chlamydomonas reinhardtii OX=3055 GN=CHLRE_16g691440v5 PE=4 SV=1	1163	K	25.7871	2	TT	TRUE	FALSE	,					X	X
sp|A0A2K3D8D3|A0A2K3D8D3_CHLRE AAA+ ATPase domain-containing protein OS=Chlamydomonas reinhardtii OX=3055 GN=CHLRE_11g476050v5 PE=4 SV=1	95	K	sp|A8J1M5|A8J1M5_CHLRE Uncharacterized protein OS=Chlamydomonas reinhardtii OX=3055 GN=CHLRE_09g403800v5 PE=1 SV=1	258	K	17.901	3	TT	FALSE	FALSE	,,					X	X
sp|A0A2K3DE97|A0A2K3DE97_CHLRE DHC_N2 domain-containing protein OS=Chlamydomonas reinhardtii OX=3055 GN=CHLRE_09g392282v5 PE=4 SV=1	3089	K	sp|A0A2K3DE97|A0A2K3DE97_CHLRE DHC_N2 domain-containing protein OS=Chlamydomonas reinhardtii OX=3055 GN=CHLRE_09g392282v5 PE=4 SV=1	3272	K	24.2116	2	TT	TRUE	FALSE	,					X	X
sp|A8HUA7|A8HUA7_CHLRE Cilia- and flagella-associated protein 58 OS=Chlamydomonas reinhardtii OX=3055 GN=CHLRE_13g584400v5 PE=4 SV=1	258	K	sp|A8HUA7|A8HUA7_CHLRE Cilia- and flagella-associated protein 58 OS=Chlamydomonas reinhardtii OX=3055 GN=CHLRE_13g584400v5 PE=4 SV=1	267	K	25.314	2	TT	TRUE	FALSE	,					X	X
sp|A0A2K3CUR8|A0A2K3CUR8_CHLRE AAA+ ATPase domain-containing protein OS=Chlamydomonas reinhardtii OX=3055 GN=CHLRE_16g685450v5 PE=1 SV=1	2824	K	sp|A0A2K3CUR8|A0A2K3CUR8_CHLRE AAA+ ATPase domain-containing protein OS=Chlamydomonas reinhardtii OX=3055 GN=CHLRE_16g685450v5 PE=1 SV=1	3006	K	22.3994	1	TT	TRUE	FALSE						X
sp|A0A2K3DFI2|A0A2K3DFI2_CHLRE Uncharacterized protein OS=Chlamydomonas reinhardtii OX=3055 GN=CHLRE_09g409350v5 PE=4 SV=1	136	K	sp|A0A2K3DFI2|A0A2K3DFI2_CHLRE Uncharacterized protein OS=Chlamydomonas reinhardtii OX=3055 GN=CHLRE_09g409350v5 PE=4 SV=1	201	K	20.3146	1	TT	TRUE	FALSE						X
sp|A8HX77|A8HX77_CHLRE Uncharacterized protein OS=Chlamydomonas reinhardtii OX=3055 GN=CHLRE_06g262850v5 PE=4 SV=1	91	S	sp|A8HX77|A8HX77_CHLRE Uncharacterized protein OS=Chlamydomonas reinhardtii OX=3055 GN=CHLRE_06g262850v5 PE=4 SV=1	133	T	7.7554	1	TT	TRUE	FALSE						X
sp|A0A2K3DS96|A0A2K3DS96_CHLRE Uncharacterized protein OS=Chlamydomonas reinhardtii OX=3055 GN=CHLRE_05g245701v5 PE=4 SV=1	327	K	sp|A0A2K3DS96|A0A2K3DS96_CHLRE Uncharacterized protein OS=Chlamydomonas reinhardtii OX=3055 GN=CHLRE_05g245701v5 PE=4 SV=1	335	K	19.0649	1	TT	TRUE	FALSE							X
sp|A8JDK1|A8JDK1_CHLRE Flagellar associated protein OS=Chlamydomonas reinhardtii OX=3055 GN=CHLRE_02g142126v5 PE=1 SV=1	2	V	sp|A8JDK1|A8JDK1_CHLRE Flagellar associated protein OS=Chlamydomonas reinhardtii OX=3055 GN=CHLRE_02g142126v5 PE=1 SV=1	61	K	12.6038	1	TT	TRUE	FALSE						X
sp|A0A2K3CWA0|A0A2K3CWA0_CHLRE WD_REPEATS_REGION domain-containing protein OS=Chlamydomonas reinhardtii OX=3055 GN=CHLRE_16g691440v5 PE=4 SV=1	1735	K	sp|A0A2K3DCF8|A0A2K3DCF8_CHLRE Uncharacterized protein OS=Chlamydomonas reinhardtii OX=3055 GN=CHLRE_09g386736v5 PE=4 SV=1	1965	K	26.3987	2	TT	FALSE	FALSE	,					X	X
sp|A0A2K3DX53|A0A2K3DX53_CHLRE Uncharacterized protein OS=Chlamydomonas reinhardtii OX=3055 GN=CHLRE_03g171900v5 PE=4 SV=1	192	K	sp|Q540H1|Q540H1_CHLRE Tubulin alpha chain OS=Chlamydomonas reinhardtii OX=3055 GN=CHLRE_03g190950v5 PE=3 SV=1	112	K	16.9168	2	TT	FALSE	FALSE	,					X
sp|A8J2J7|A8J2J7_CHLRE Radial spoke protein 3 OS=Chlamydomonas reinhardtii OX=3055 GN=CHLRE_06g291700v5 PE=1 SV=1	63	T	sp|A8J2J7|A8J2J7_CHLRE Radial spoke protein 3 OS=Chlamydomonas reinhardtii OX=3055 GN=CHLRE_06g291700v5 PE=1 SV=1	77	K	5.918	1	TT	TRUE	FALSE						X
sp|A0A2K3DLV6|A0A2K3DLV6_CHLRE AAA+ ATPase domain-containing protein OS=Chlamydomonas reinhardtii OX=3055 GN=CHLRE_06g250300v5 PE=4 SV=1	281	Y	sp|A0A2K3DLV6|A0A2K3DLV6_CHLRE AAA+ ATPase domain-containing protein OS=Chlamydomonas reinhardtii OX=3055 GN=CHLRE_06g250300v5 PE=4 SV=1	3497	S	7.9021	1	TT	TRUE	FALSE						X
sp|A8HUA7|A8HUA7_CHLRE Cilia- and flagella-associated protein 58 OS=Chlamydomonas reinhardtii OX=3055 GN=CHLRE_13g584400v5 PE=4 SV=1	486	K	sp|A8HUA7|A8HUA7_CHLRE Cilia- and flagella-associated protein 58 OS=Chlamydomonas reinhardtii OX=3055 GN=CHLRE_13g584400v5 PE=4 SV=1	488	K	10.878	1	TT	TRUE	FALSE						X
sp|A0A2K3DHS7|A0A2K3DHS7_CHLRE Guanylate kinase-like domain-containing protein OS=Chlamydomonas reinhardtii OX=3055 GN=CHLRE_08g377350v5 PE=3 SV=1	1037	Y	sp|A0A2K3DHS7|A0A2K3DHS7_CHLRE Guanylate kinase-like domain-containing protein OS=Chlamydomonas reinhardtii OX=3055 GN=CHLRE_08g377350v5 PE=3 SV=1	1082	T	6.4365	1	TT	TRUE	FALSE						X
sp|A0A2K3CSY2|A0A2K3CSY2_CHLRE EF-hand domain-containing protein OS=Chlamydomonas reinhardtii OX=3055 GN=CHLRE_16g652400v5 PE=4 SV=1	2319	K	sp|A0A2K3DSF6|A0A2K3DSF6_CHLRE EF-hand domain-containing protein OS=Chlamydomonas reinhardtii OX=3055 GN=CHLRE_05g242200v5 PE=4 SV=1	819	K	16.5406	1	TT	FALSE	FALSE						X
sp|A0A2K3DN83|A0A2K3DN83_CHLRE Uncharacterized protein OS=Chlamydomonas reinhardtii OX=3055 GN=CHLRE_06g268800v5 PE=3 SV=1	682	K	sp|A0A2K3DN83|A0A2K3DN83_CHLRE Uncharacterized protein OS=Chlamydomonas reinhardtii OX=3055 GN=CHLRE_06g268800v5 PE=3 SV=1	720	K	21.9427	3	TT	TRUE	FALSE	,,					X	X
sp|A0A2K3E1C3|A0A2K3E1C3_CHLRE Cilia- and flagella-associated protein 45 OS=Chlamydomonas reinhardtii OX=3055 GN=CHLRE_02g092700v5 PE=3 SV=1	314	K	sp|A0A2K3E1C3|A0A2K3E1C3_CHLRE Cilia- and flagella-associated protein 45 OS=Chlamydomonas reinhardtii OX=3055 GN=CHLRE_02g092700v5 PE=3 SV=1	321	K	17.1486	1	TT	TRUE	FALSE						X
sp|A8JHX9|A8JHX9_CHLRE Elongation factor Tu, chloroplastic OS=Chlamydomonas reinhardtii OX=3055 GN=CHLRE_12g516200v5 PE=3 SV=1	423	K	sp|A8JHX9|A8JHX9_CHLRE Elongation factor Tu, chloroplastic OS=Chlamydomonas reinhardtii OX=3055 GN=CHLRE_12g516200v5 PE=3 SV=1	429	K	20.5433	2	TT	TRUE	FALSE	,					X	X
sp|Q8LPD9|PHOT_CHLRE Phototropin OS=Chlamydomonas reinhardtii OX=3055 GN=PHOT PE=1 SV=1	408	K	sp|Q8LPD9|PHOT_CHLRE Phototropin OS=Chlamydomonas reinhardtii OX=3055 GN=PHOT PE=1 SV=1	734	K	25.5789	2	TT	TRUE	FALSE	,					X	X
sp|A8J1M5|A8J1M5_CHLRE Uncharacterized protein OS=Chlamydomonas reinhardtii OX=3055 GN=CHLRE_09g403800v5 PE=1 SV=1	2117	K	sp|A8J1M5|A8J1M5_CHLRE Uncharacterized protein OS=Chlamydomonas reinhardtii OX=3055 GN=CHLRE_09g403800v5 PE=1 SV=1	2149	K	26.2106	1	TT	TRUE	FALSE						X
sp|A0A2K3E486|A0A2K3E486_CHLRE DHC_N2 domain-containing protein OS=Chlamydomonas reinhardtii OX=3055 GN=CHLRE_02g141606v5 PE=4 SV=1	721	K	sp|A0A2K3E486|A0A2K3E486_CHLRE DHC_N2 domain-containing protein OS=Chlamydomonas reinhardtii OX=3055 GN=CHLRE_02g141606v5 PE=4 SV=1	789	K	13.9857	1	TT	TRUE	FALSE						X
sp|A0A2K3DE56|A0A2K3DE56_CHLRE Fungal lipase-like domain-containing protein OS=Chlamydomonas reinhardtii OX=3055 GN=CHLRE_09g390615v5 PE=4 SV=1	148	K	sp|A0A2K3DE56|A0A2K3DE56_CHLRE Fungal lipase-like domain-containing protein OS=Chlamydomonas reinhardtii OX=3055 GN=CHLRE_09g390615v5 PE=4 SV=1	367	K	10.6413	1	TT	TRUE	FALSE						X
sp|A0A2K3E0J7|A0A2K3E0J7_CHLRE Uncharacterized protein OS=Chlamydomonas reinhardtii OX=3055 GN=CHLRE_02g081050v5 PE=4 SV=1	173	K	sp|A0A2K3E0J7|A0A2K3E0J7_CHLRE Uncharacterized protein OS=Chlamydomonas reinhardtii OX=3055 GN=CHLRE_02g081050v5 PE=4 SV=1	184	K	14.9598	1	TT	TRUE	FALSE						X
sp|A0A2K3DCH9|A0A2K3DCH9_CHLRE Uncharacterized protein OS=Chlamydomonas reinhardtii OX=3055 GN=CHLRE_09g392867v5 PE=4 SV=1	1244	Y	sp|A0A2K3DCH9|A0A2K3DCH9_CHLRE Uncharacterized protein OS=Chlamydomonas reinhardtii OX=3055 GN=CHLRE_09g392867v5 PE=4 SV=1	1249	T	19.5483	1	TT	TRUE	FALSE						X
sp|A0A2K3D7C7|A0A2K3D7C7_CHLRE Flagellar associated protein OS=Chlamydomonas reinhardtii OX=3055 GN=CHLRE_11g467582v5 PE=1 SV=1	117	K	sp|Q8LKK4|Q8LKK4_CHLRE RIB72 protein OS=Chlamydomonas reinhardtii OX=3055 GN=CHLRE_02g091700v5 PE=1 SV=1	49	K	24.231	1	TT	FALSE	FALSE						X
sp|A0A2K3CXC4|A0A2K3CXC4_CHLRE Uncharacterized protein OS=Chlamydomonas reinhardtii OX=3055 GN=CHLRE_14g612700v5 PE=3 SV=1	809	T	sp|A0A2K3CXC4|A0A2K3CXC4_CHLRE Uncharacterized protein OS=Chlamydomonas reinhardtii OX=3055 GN=CHLRE_14g612700v5 PE=3 SV=1	819	K	24.3899	1	TT	TRUE	FALSE						X
sp|A0A2K3DCH9|A0A2K3DCH9_CHLRE Uncharacterized protein OS=Chlamydomonas reinhardtii OX=3055 GN=CHLRE_09g392867v5 PE=4 SV=1	3049	T	sp|A0A2K3DCH9|A0A2K3DCH9_CHLRE Uncharacterized protein OS=Chlamydomonas reinhardtii OX=3055 GN=CHLRE_09g392867v5 PE=4 SV=1	3056	T	17.2878	1	TT	TRUE	FALSE						X
sp|A0A2K3D7C7|A0A2K3D7C7_CHLRE Flagellar associated protein OS=Chlamydomonas reinhardtii OX=3055 GN=CHLRE_11g467582v5 PE=1 SV=1	62	K	sp|Q540H1|Q540H1_CHLRE Tubulin alpha chain OS=Chlamydomonas reinhardtii OX=3055 GN=CHLRE_03g190950v5 PE=3 SV=1	370	K	23.1278	1	TT	FALSE	FALSE						X
sp|A0A2K3CY97|A0A2K3CY97_CHLRE AAA+ ATPase domain-containing protein OS=Chlamydomonas reinhardtii OX=3055 GN=CHLRE_14g624950v5 PE=4 SV=1	3088	K	sp|A0A2K3CY97|A0A2K3CY97_CHLRE AAA+ ATPase domain-containing protein OS=Chlamydomonas reinhardtii OX=3055 GN=CHLRE_14g624950v5 PE=4 SV=1	3631	K	16.144	2	TT	TRUE	FALSE	,						X
sp|A8IJZ3|A8IJZ3_CHLRE WD_REPEATS_REGION domain-containing protein OS=Chlamydomonas reinhardtii OX=3055 GN=CHLRE_12g506000v5 PE=4 SV=1	348	K	sp|A8J1M5|A8J1M5_CHLRE Uncharacterized protein OS=Chlamydomonas reinhardtii OX=3055 GN=CHLRE_09g403800v5 PE=1 SV=1	1866	K	14.6094	1	TT	FALSE	FALSE							X
sp|A0A2K3CQG9|A0A2K3CQG9_CHLRE IFT81 calponin homology domain-containing protein OS=Chlamydomonas reinhardtii OX=3055 GN=CHLRE_17g723600v5 PE=4 SV=1	413	K	sp|A0A2K3E6H6|A0A2K3E6H6_CHLRE Uncharacterized protein OS=Chlamydomonas reinhardtii OX=3055 GN=CHLRE_01g027950v5 PE=4 SV=1	411	K	19.9227	1	TT	FALSE	FALSE							X
sp|A8JHX9|A8JHX9_CHLRE Elongation factor Tu, chloroplastic OS=Chlamydomonas reinhardtii OX=3055 GN=CHLRE_12g516200v5 PE=3 SV=1	232	K	sp|A8JHX9|A8JHX9_CHLRE Elongation factor Tu, chloroplastic OS=Chlamydomonas reinhardtii OX=3055 GN=CHLRE_12g516200v5 PE=3 SV=1	255	K	29.0304	1	TT	TRUE	FALSE							X
sp|A0A2K3DDV8|A0A2K3DDV8_CHLRE Uncharacterized protein OS=Chlamydomonas reinhardtii OX=3055 GN=CHLRE_09g387912v5 PE=4 SV=1	393	K	sp|A0A2K3DDV8|A0A2K3DDV8_CHLRE Uncharacterized protein OS=Chlamydomonas reinhardtii OX=3055 GN=CHLRE_09g387912v5 PE=4 SV=1	440	K	27.5321	2	TT	TRUE	FALSE	,						X
sp|A0A2K3CP55|A0A2K3CP55_CHLRE Calponin-homology (CH) domain-containing protein OS=Chlamydomonas reinhardtii OX=3055 GN=CHLRE_17g704300v5 PE=1 SV=1	1595	K	sp|A0A2K3D6I6|A0A2K3D6I6_CHLRE Kinesin motor domain-containing protein OS=Chlamydomonas reinhardtii OX=3055 GN=CHLRE_12g546100v5 PE=3 SV=1	586	K	15.4042	1	TT	FALSE	FALSE							X
sp|A8IPZ5|A8IPZ5_CHLRE Outer dynein arm-docking complex subunit 1 OS=Chlamydomonas reinhardtii OX=3055 GN=CHLRE_17g703850v5 PE=1 SV=1	20	K	sp|A8IPZ5|A8IPZ5_CHLRE Outer dynein arm-docking complex subunit 1 OS=Chlamydomonas reinhardtii OX=3055 GN=CHLRE_17g703850v5 PE=1 SV=1	219	K	26.5799	1	TT	TRUE	FALSE							X
sp|A0A2K3CN18|A0A2K3CN18_CHLRE Uncharacterized protein OS=Chlamydomonas reinhardtii OX=3055 GN=CHLRE_26g757047v5 PE=4 SV=1	83	K	sp|A8JEB9|A8JEB9_CHLRE Flagellar associated protein OS=Chlamydomonas reinhardtii OX=3055 GN=CHLRE_15g637050v5 PE=4 SV=1	84	K	15.933	1	TT	FALSE	FALSE							X
sp|A0A2K3D4V2|A0A2K3D4V2_CHLRE Uncharacterized protein OS=Chlamydomonas reinhardtii OX=3055 GN=CHLRE_12g531500v5 PE=4 SV=1	492	K	sp|A8J0N6|DRC10_CHLRE Dynein regulatory complex protein 10 OS=Chlamydomonas reinhardtii OX=3055 GN=DRC10 PE=1 SV=1	232	K	20	1	TT	FALSE	FALSE							X
sp|A0A2K3DE97|A0A2K3DE97_CHLRE DHC_N2 domain-containing protein OS=Chlamydomonas reinhardtii OX=3055 GN=CHLRE_09g392282v5 PE=4 SV=1	721	K	sp|A0A2K3DE97|A0A2K3DE97_CHLRE DHC_N2 domain-containing protein OS=Chlamydomonas reinhardtii OX=3055 GN=CHLRE_09g392282v5 PE=4 SV=1	725	K	14.1711	2	TT	TRUE	FALSE	,						X
sp|A8IXZ0|A8IXZ0_CHLRE Tubulin beta chain OS=Chlamydomonas reinhardtii OX=3055 GN=CHLRE_12g542250v5 PE=3 SV=1	359	K	sp|A8IXZ0|A8IXZ0_CHLRE Tubulin beta chain OS=Chlamydomonas reinhardtii OX=3055 GN=CHLRE_12g542250v5 PE=3 SV=1	364	S	19.0326	4	TT	TRUE	FALSE	,,,						X
sp|A0A2K3DKW3|A0A2K3DKW3_CHLRE Uncharacterized protein OS=Chlamydomonas reinhardtii OX=3055 GN=CHLRE_07g345400v5 PE=1 SV=1	600	K	sp|A8HX38|A8HX38_CHLRE Elongation factor Tu, chloroplastic OS=Chlamydomonas reinhardtii OX=3055 GN=CHLRE_06g263450v5 PE=3 SV=1	433	S	17.2891	1	TT	FALSE	FALSE							X
sp|A0A2K3CNK8|A0A2K3CNK8_CHLRE Uncharacterized protein OS=Chlamydomonas reinhardtii OX=3055 GN=CHLRE_18g749947v5 PE=4 SV=1	94	K	sp|A0A2K3DY02|A0A2K3DY02_CHLRE Trichohyalin-plectin-homology domain-containing protein OS=Chlamydomonas reinhardtii OX=3055 GN=CHLRE_03g185050v5 PE=4 SV=1	95	K	21.5637	1	TT	FALSE	FALSE							X
sp|Q6UPR4|Q6UPR4_CHLRE NIMA-related kinase 2 OS=Chlamydomonas reinhardtii OX=3055 GN=CHLRE_12g560350v5 PE=2 SV=1	271	K	sp|Q6UPR4|Q6UPR4_CHLRE NIMA-related kinase 2 OS=Chlamydomonas reinhardtii OX=3055 GN=CHLRE_12g560350v5 PE=2 SV=1	283	T	13.0512	1	TT	TRUE	FALSE							X
sp|A0A2K3CYE9|A0A2K3CYE9_CHLRE AAA+ ATPase domain-containing protein OS=Chlamydomonas reinhardtii OX=3055 GN=CHLRE_14g627576v5 PE=4 SV=1	62	K	sp|A0A2K3CYE9|A0A2K3CYE9_CHLRE AAA+ ATPase domain-containing protein OS=Chlamydomonas reinhardtii OX=3055 GN=CHLRE_14g627576v5 PE=4 SV=1	77	K	26.3795	1	TT	TRUE	FALSE							X
sp|A0A2K3E486|A0A2K3E486_CHLRE DHC_N2 domain-containing protein OS=Chlamydomonas reinhardtii OX=3055 GN=CHLRE_02g141606v5 PE=4 SV=1	2766	K	sp|A0A2K3E486|A0A2K3E486_CHLRE DHC_N2 domain-containing protein OS=Chlamydomonas reinhardtii OX=3055 GN=CHLRE_02g141606v5 PE=4 SV=1	2773	K	24.8116	1	TT	TRUE	FALSE							X
sp|A0A2K3CYE9|A0A2K3CYE9_CHLRE AAA+ ATPase domain-containing protein OS=Chlamydomonas reinhardtii OX=3055 GN=CHLRE_14g627576v5 PE=4 SV=1	62	K	sp|A0A2K3CYE9|A0A2K3CYE9_CHLRE AAA+ ATPase domain-containing protein OS=Chlamydomonas reinhardtii OX=3055 GN=CHLRE_14g627576v5 PE=4 SV=1	76	K	21.7167	1	TT	TRUE	FALSE							X
sp|A0A2K3D8F0|A0A2K3D8F0_CHLRE Uncharacterized protein OS=Chlamydomonas reinhardtii OX=3055 GN=CHLRE_11g477100v5 PE=3 SV=1	432	K	sp|A8J594|A8J594_CHLRE Uncharacterized protein OS=Chlamydomonas reinhardtii OX=3055 GN=CHLRE_12g528850v5 PE=4 SV=1	25	K	13.1022	1	TT	FALSE	FALSE							X
sp|A8J1M5|A8J1M5_CHLRE Uncharacterized protein OS=Chlamydomonas reinhardtii OX=3055 GN=CHLRE_09g403800v5 PE=1 SV=1	1387	K	sp|A8J1M5|A8J1M5_CHLRE Uncharacterized protein OS=Chlamydomonas reinhardtii OX=3055 GN=CHLRE_09g403800v5 PE=1 SV=1	1394	K	15.8472	1	TT	TRUE	FALSE							X
sp|A0A2K3E3U6|A0A2K3E3U6_CHLRE Calcium-transporting ATPase OS=Chlamydomonas reinhardtii OX=3055 GN=CHLRE_02g145100v5 PE=3 SV=1	673	K	sp|A0A2K3E3U6|A0A2K3E3U6_CHLRE Calcium-transporting ATPase OS=Chlamydomonas reinhardtii OX=3055 GN=CHLRE_02g145100v5 PE=3 SV=1	1068	K	11.7305	1	TT	TRUE	FALSE							X
sp|A0A2K3D8S7|A0A2K3D8S7_CHLRE ANK_REP_REGION domain-containing protein OS=Chlamydomonas reinhardtii OX=3055 GN=CHLRE_11g482001v5 PE=4 SV=1	954	T	sp|A8J1M5|A8J1M5_CHLRE Uncharacterized protein OS=Chlamydomonas reinhardtii OX=3055 GN=CHLRE_09g403800v5 PE=1 SV=1	1751	Y	13.1818	1	TT	FALSE	FALSE							X
sp|A0A2K3DDV8|A0A2K3DDV8_CHLRE Uncharacterized protein OS=Chlamydomonas reinhardtii OX=3055 GN=CHLRE_09g387912v5 PE=4 SV=1	568	K	sp|A0A2K3DDV8|A0A2K3DDV8_CHLRE Uncharacterized protein OS=Chlamydomonas reinhardtii OX=3055 GN=CHLRE_09g387912v5 PE=4 SV=1	584	K	18.8421	1	TT	TRUE	FALSE							X
sp|Q946G4|Q946G4_CHLRE Osm-6-like protein OS=Chlamydomonas reinhardtii OX=3055 GN=CHLRE_04g219250v5 PE=1 SV=1	65	K	sp|Q946G4|Q946G4_CHLRE Osm-6-like protein OS=Chlamydomonas reinhardtii OX=3055 GN=CHLRE_04g219250v5 PE=1 SV=1	69	T	11.3133	1	TT	TRUE	FALSE							X
sp|A0A2K3CXC4|A0A2K3CXC4_CHLRE Uncharacterized protein OS=Chlamydomonas reinhardtii OX=3055 GN=CHLRE_14g612700v5 PE=3 SV=1	819	K	sp|A0A2K3D4V2|A0A2K3D4V2_CHLRE Uncharacterized protein OS=Chlamydomonas reinhardtii OX=3055 GN=CHLRE_12g531500v5 PE=4 SV=1	322	K	18.3454	1	TT	FALSE	FALSE							X
sp|A8JC04|A8JC04_CHLRE Phosphoglycerate kinase OS=Chlamydomonas reinhardtii OX=3055 GN=CHLRE_11g467770v5 PE=3 SV=1	186	K	sp|A8JC04|A8JC04_CHLRE Phosphoglycerate kinase OS=Chlamydomonas reinhardtii OX=3055 GN=CHLRE_11g467770v5 PE=3 SV=1	198	K	17.7143	1	TT	TRUE	FALSE							X
sp|A0A2K3E1C3|A0A2K3E1C3_CHLRE Cilia- and flagella-associated protein 45 OS=Chlamydomonas reinhardtii OX=3055 GN=CHLRE_02g092700v5 PE=3 SV=1	144	K	sp|A0A2K3E1C3|A0A2K3E1C3_CHLRE Cilia- and flagella-associated protein 45 OS=Chlamydomonas reinhardtii OX=3055 GN=CHLRE_02g092700v5 PE=3 SV=1	465	K	15.5224	1	TT	TRUE	FALSE							X
sp|A0A2K3DA34|A0A2K3DA34_CHLRE Ion transport domain-containing protein OS=Chlamydomonas reinhardtii OX=3055 GN=CHLRE_10g434600v5 PE=4 SV=1	1344	K	sp|A0A2K3DA34|A0A2K3DA34_CHLRE Ion transport domain-containing protein OS=Chlamydomonas reinhardtii OX=3055 GN=CHLRE_10g434600v5 PE=4 SV=1	1385	K	15.8258	1	TT	TRUE	FALSE							X
sp|A9XPA7|A9XPA7_CHLRE Intraflagellar transport protein 144 OS=Chlamydomonas reinhardtii OX=3055 GN=IFT144 PE=2 SV=1	34	K	sp|A9XPA7|A9XPA7_CHLRE Intraflagellar transport protein 144 OS=Chlamydomonas reinhardtii OX=3055 GN=IFT144 PE=2 SV=1	36	K	20.2028	1	TT	TRUE	FALSE							X
sp|A8JHX9|A8JHX9_CHLRE Elongation factor Tu, chloroplastic OS=Chlamydomonas reinhardtii OX=3055 GN=CHLRE_12g516200v5 PE=3 SV=1	418	Y	sp|A8JHX9|A8JHX9_CHLRE Elongation factor Tu, chloroplastic OS=Chlamydomonas reinhardtii OX=3055 GN=CHLRE_12g516200v5 PE=3 SV=1	424	K	7.8502	1	TT	TRUE	FALSE							X
sp|Q8LKK4|Q8LKK4_CHLRE RIB72 protein OS=Chlamydomonas reinhardtii OX=3055 GN=CHLRE_02g091700v5 PE=1 SV=1	341	K	sp|Q8LKK4|Q8LKK4_CHLRE RIB72 protein OS=Chlamydomonas reinhardtii OX=3055 GN=CHLRE_02g091700v5 PE=1 SV=1	344	K	23.6097	1	TT	TRUE	FALSE							X
sp|A0A2K3DV97|A0A2K3DV97_CHLRE PLD phosphodiesterase domain-containing protein OS=Chlamydomonas reinhardtii OX=3055 GN=CHLRE_03g145127v5 PE=1 SV=1	1067	K	sp|A0A2K3DV97|A0A2K3DV97_CHLRE PLD phosphodiesterase domain-containing protein OS=Chlamydomonas reinhardtii OX=3055 GN=CHLRE_03g145127v5 PE=1 SV=1	1076	K	8.7573	1	TT	TRUE	FALSE							X
sp|A0A2K3DJI6|A0A2K3DJI6_CHLRE ATPase AAA-type core domain-containing protein OS=Chlamydomonas reinhardtii OX=3055 GN=CHLRE_07g325762v5 PE=4 SV=1	71	K	sp|A8JHA7|A8JHA7_CHLRE Uncharacterized protein OS=Chlamydomonas reinhardtii OX=3055 GN=CHLRE_12g513650v5 PE=4 SV=1	103	K	17.287	1	TT	FALSE	FALSE							X
sp|A0A2K3E1X6|A0A2K3E1X6_CHLRE Flagellar associated protein OS=Chlamydomonas reinhardtii OX=3055 GN=CHLRE_02g095149v5 PE=1 SV=1	109	K	sp|A8HPK6|A8HPK6_CHLRE Flagellar associated protein OS=Chlamydomonas reinhardtii OX=3055 GN=CHLRE_01g015850v5 PE=1 SV=1	190	K	28.9727	1	TT	FALSE	FALSE							X
sp|A8HPD5|A8HPD5_CHLRE Flagellar associated protein OS=Chlamydomonas reinhardtii OX=3055 GN=CHLRE_01g012800v5 PE=4 SV=1	418	K	sp|A8IZF3|A8IZF3_CHLRE Flagellar associated protein OS=Chlamydomonas reinhardtii OX=3055 GN=CHLRE_08g375050v5 PE=4 SV=1	235	K	29.4634	1	TT	FALSE	FALSE							X
sp|A0A2K3CT60|A0A2K3CT60_CHLRE Tektin OS=Chlamydomonas reinhardtii OX=3055 GN=CHLRE_16g655750v5 PE=3 SV=1	22	K	sp|Q540H1|Q540H1_CHLRE Tubulin alpha chain OS=Chlamydomonas reinhardtii OX=3055 GN=CHLRE_03g190950v5 PE=3 SV=1	370	K	15.0544	1	TT	FALSE	FALSE							X
sp|A0A2K3DV97|A0A2K3DV97_CHLRE PLD phosphodiesterase domain-containing protein OS=Chlamydomonas reinhardtii OX=3055 GN=CHLRE_03g145127v5 PE=1 SV=1	2385	K	sp|A0A2K3DV97|A0A2K3DV97_CHLRE PLD phosphodiesterase domain-containing protein OS=Chlamydomonas reinhardtii OX=3055 GN=CHLRE_03g145127v5 PE=1 SV=1	2842	K	21.1036	2	TT	TRUE	FALSE	,						X
sp|A8JHX9|A8JHX9_CHLRE Elongation factor Tu, chloroplastic OS=Chlamydomonas reinhardtii OX=3055 GN=CHLRE_12g516200v5 PE=3 SV=1	404	K	sp|A8JHX9|A8JHX9_CHLRE Elongation factor Tu, chloroplastic OS=Chlamydomonas reinhardtii OX=3055 GN=CHLRE_12g516200v5 PE=3 SV=1	471	K	23.0734	1	TT	TRUE	FALSE							X
sp|A8I554|A8I554_CHLRE Uncharacterized protein OS=Chlamydomonas reinhardtii OX=3055 GN=CHLRE_05g242550v5 PE=4 SV=1	28	K	sp|A8J2J7|A8J2J7_CHLRE Radial spoke protein 3 OS=Chlamydomonas reinhardtii OX=3055 GN=CHLRE_06g291700v5 PE=1 SV=1	302	K	30.467	2	TT	FALSE	FALSE	,						X
sp|A0A2K3DEG1|A0A2K3DEG1_CHLRE Axoneme central apparatus protein OS=Chlamydomonas reinhardtii OX=3055 GN=CHLRE_09g394251v5 PE=1 SV=1	405	K	sp|A0A2K3DEG1|A0A2K3DEG1_CHLRE Axoneme central apparatus protein OS=Chlamydomonas reinhardtii OX=3055 GN=CHLRE_09g394251v5 PE=1 SV=1	431	K	22.9206	2	TT	TRUE	FALSE	,						X
sp|A8HXB8|A8HXB8_CHLRE Flagellar associated protein OS=Chlamydomonas reinhardtii OX=3055 GN=CHLRE_06g261900v5 PE=4 SV=1	200	Y	sp|A8HXB8|A8HXB8_CHLRE Flagellar associated protein OS=Chlamydomonas reinhardtii OX=3055 GN=CHLRE_06g261900v5 PE=4 SV=1	202	T	17.4969	4	TT	TRUE	FALSE	,,,						X
sp|A0A2K3DEG1|A0A2K3DEG1_CHLRE Axoneme central apparatus protein OS=Chlamydomonas reinhardtii OX=3055 GN=CHLRE_09g394251v5 PE=1 SV=1	405	K	sp|A0A2K3DEG1|A0A2K3DEG1_CHLRE Axoneme central apparatus protein OS=Chlamydomonas reinhardtii OX=3055 GN=CHLRE_09g394251v5 PE=1 SV=1	439	K	23.7821	1	TT	TRUE	FALSE							X
sp|A8HPK6|A8HPK6_CHLRE Flagellar associated protein OS=Chlamydomonas reinhardtii OX=3055 GN=CHLRE_01g015850v5 PE=1 SV=1	2	G	sp|Q540H1|Q540H1_CHLRE Tubulin alpha chain OS=Chlamydomonas reinhardtii OX=3055 GN=CHLRE_03g190950v5 PE=3 SV=1	326	K	16.1713	1	TT	FALSE	FALSE							X
sp|A0A2K3E1C3|A0A2K3E1C3_CHLRE Cilia- and flagella-associated protein 45 OS=Chlamydomonas reinhardtii OX=3055 GN=CHLRE_02g092700v5 PE=3 SV=1	319	K	sp|Q540H1|Q540H1_CHLRE Tubulin alpha chain OS=Chlamydomonas reinhardtii OX=3055 GN=CHLRE_03g190950v5 PE=3 SV=1	370	K	21.8532	1	TT	FALSE	FALSE							X
sp|A0A2K3CRG7|A0A2K3CRG7_CHLRE Meiosis-specific nuclear structural protein 1 OS=Chlamydomonas reinhardtii OX=3055 GN=CHLRE_17g737100v5 PE=1 SV=1	156	K	sp|A0A2K3DZI2|A0A2K3DZI2_CHLRE Flagellar associated protein OS=Chlamydomonas reinhardtii OX=3055 GN=CHLRE_03g199500v5 PE=1 SV=1	216	K	24.3796	2	TT	FALSE	FALSE	,						X
sp|A0A2K3DCH9|A0A2K3DCH9_CHLRE Uncharacterized protein OS=Chlamydomonas reinhardtii OX=3055 GN=CHLRE_09g392867v5 PE=4 SV=1	3194	Y	sp|A0A2K3DCH9|A0A2K3DCH9_CHLRE Uncharacterized protein OS=Chlamydomonas reinhardtii OX=3055 GN=CHLRE_09g392867v5 PE=4 SV=1	3203	K	22.3446	1	TT	TRUE	FALSE							X
sp|A0A2K3DE56|A0A2K3DE56_CHLRE Fungal lipase-like domain-containing protein OS=Chlamydomonas reinhardtii OX=3055 GN=CHLRE_09g390615v5 PE=4 SV=1	24	K	sp|A0A2K3DE56|A0A2K3DE56_CHLRE Fungal lipase-like domain-containing protein OS=Chlamydomonas reinhardtii OX=3055 GN=CHLRE_09g390615v5 PE=4 SV=1	46	K	15.8778	1	TT	TRUE	FALSE							X
sp|A0A2K3DUR3|A0A2K3DUR3_CHLRE WD_REPEATS_REGION domain-containing protein OS=Chlamydomonas reinhardtii OX=3055 GN=CHLRE_04g227900v5 PE=4 SV=1	50	K	sp|A8I9T2|A8I9T2_CHLRE Kinesin-like protein OS=Chlamydomonas reinhardtii OX=3055 GN=CHLRE_02g073750v5 PE=1 SV=1	584	K	32.4247	2	TT	FALSE	FALSE	,						X
sp|A8HSW0|A8HSW0_CHLRE Flagellar associated protein OS=Chlamydomonas reinhardtii OX=3055 GN=CHLRE_13g573500v5 PE=1 SV=1	171	K	sp|Q540H1|Q540H1_CHLRE Tubulin alpha chain OS=Chlamydomonas reinhardtii OX=3055 GN=CHLRE_03g190950v5 PE=3 SV=1	326	K	30.265	1	TT	FALSE	FALSE							X
sp|A0A2K3CXH6|A0A2K3CXH6_CHLRE ANK_REP_REGION domain-containing protein OS=Chlamydomonas reinhardtii OX=3055 GN=CHLRE_14g614850v5 PE=4 SV=1	1708	K	sp|A0A2K3CXH6|A0A2K3CXH6_CHLRE ANK_REP_REGION domain-containing protein OS=Chlamydomonas reinhardtii OX=3055 GN=CHLRE_14g614850v5 PE=4 SV=1	1816	K	22.3367	1	TT	TRUE	FALSE							X
sp|A0A2K3DE56|A0A2K3DE56_CHLRE Fungal lipase-like domain-containing protein OS=Chlamydomonas reinhardtii OX=3055 GN=CHLRE_09g390615v5 PE=4 SV=1	378	K	sp|A8J1M5|A8J1M5_CHLRE Uncharacterized protein OS=Chlamydomonas reinhardtii OX=3055 GN=CHLRE_09g403800v5 PE=1 SV=1	4000	Y	15.8512	1	TT	FALSE	FALSE							X
sp|Q6UPR4|Q6UPR4_CHLRE NIMA-related kinase 2 OS=Chlamydomonas reinhardtii OX=3055 GN=CHLRE_12g560350v5 PE=2 SV=1	271	K	sp|Q6UPR4|Q6UPR4_CHLRE NIMA-related kinase 2 OS=Chlamydomonas reinhardtii OX=3055 GN=CHLRE_12g560350v5 PE=2 SV=1	293	K	16.5351	1	TT	TRUE	FALSE							X
sp|A0A2K3DV97|A0A2K3DV97_CHLRE PLD phosphodiesterase domain-containing protein OS=Chlamydomonas reinhardtii OX=3055 GN=CHLRE_03g145127v5 PE=1 SV=1	952	S	sp|A0A2K3DV97|A0A2K3DV97_CHLRE PLD phosphodiesterase domain-containing protein OS=Chlamydomonas reinhardtii OX=3055 GN=CHLRE_03g145127v5 PE=1 SV=1	3501	T	12.2417	1	TT	TRUE	FALSE							X
sp|A0A2K3CT60|A0A2K3CT60_CHLRE Tektin OS=Chlamydomonas reinhardtii OX=3055 GN=CHLRE_16g655750v5 PE=3 SV=1	22	K	sp|A8J907|A8J907_CHLRE Flagellar associated protein OS=Chlamydomonas reinhardtii OX=3055 GN=CHLRE_06g278194v5 PE=3 SV=1	79	K	21.9889	1	TT	FALSE	FALSE							X
sp|A8HX38|A8HX38_CHLRE Elongation factor Tu, chloroplastic OS=Chlamydomonas reinhardtii OX=3055 GN=CHLRE_06g263450v5 PE=3 SV=1	77	T	sp|A8HX38|A8HX38_CHLRE Elongation factor Tu, chloroplastic OS=Chlamydomonas reinhardtii OX=3055 GN=CHLRE_06g263450v5 PE=3 SV=1	82	T	19.3992	1	TT	TRUE	FALSE							X
sp|A0A2K3DXM0|A0A2K3DXM0_CHLRE Flagellar protofilament ribbon protein OS=Chlamydomonas reinhardtii OX=3055 GN=CHLRE_03g178500v5 PE=3 SV=1	78	K	sp|A8HRH3|A8HRH3_CHLRE Flagellar associated protein OS=Chlamydomonas reinhardtii OX=3055 GN=CHLRE_13g564400v5 PE=1 SV=1	276	K	25.6095	1	TT	FALSE	FALSE							X
sp|A0A2K3DY10|A0A2K3DY10_CHLRE Sedoheptulose-bisphosphatase OS=Chlamydomonas reinhardtii OX=3055 GN=CHLRE_03g185550v5 PE=1 SV=1	251	K	sp|A0A2K3DY10|A0A2K3DY10_CHLRE Sedoheptulose-bisphosphatase OS=Chlamydomonas reinhardtii OX=3055 GN=CHLRE_03g185550v5 PE=1 SV=1	299	K	29.777	2	TT	TRUE	FALSE	,						X
sp|A0A2K3DA34|A0A2K3DA34_CHLRE Ion transport domain-containing protein OS=Chlamydomonas reinhardtii OX=3055 GN=CHLRE_10g434600v5 PE=4 SV=1	1847	K	sp|A0A2K3DA34|A0A2K3DA34_CHLRE Ion transport domain-containing protein OS=Chlamydomonas reinhardtii OX=3055 GN=CHLRE_10g434600v5 PE=4 SV=1	1856	K	18.7146	1	TT	TRUE	FALSE							X
sp|A0A2K3CWR1|A0A2K3CWR1_CHLRE Uncharacterized protein OS=Chlamydomonas reinhardtii OX=3055 GN=CHLRE_15g639100v5 PE=4 SV=1	181	K	sp|A0A2K3DP80|A0A2K3DP80_CHLRE WW domain-containing protein OS=Chlamydomonas reinhardtii OX=3055 GN=CHLRE_06g278234v5 PE=4 SV=1	766	T	13.0808	1	TT	FALSE	FALSE							X
sp|A0A2K3D202|A0A2K3D202_CHLRE Uncharacterized protein OS=Chlamydomonas reinhardtii OX=3055 GN=CHLRE_12g494800v5 PE=4 SV=1	1	M	sp|A0A2K3D202|A0A2K3D202_CHLRE Uncharacterized protein OS=Chlamydomonas reinhardtii OX=3055 GN=CHLRE_12g494800v5 PE=4 SV=1	89	K	14.5531	1	TT	TRUE	FALSE							X
sp|B1B601|B1B601_CHLRE Parkin-co-regulated gene product OS=Chlamydomonas reinhardtii OX=3055 GN=PACRG PE=1 SV=1	151	K	sp|B1B601|B1B601_CHLRE Parkin-co-regulated gene product OS=Chlamydomonas reinhardtii OX=3055 GN=PACRG PE=1 SV=1	190	K	32.7364	3	TT	TRUE	FALSE	,,						X
sp|A0A2K3CY97|A0A2K3CY97_CHLRE AAA+ ATPase domain-containing protein OS=Chlamydomonas reinhardtii OX=3055 GN=CHLRE_14g624950v5 PE=4 SV=1	3091	K	sp|A0A2K3CY97|A0A2K3CY97_CHLRE AAA+ ATPase domain-containing protein OS=Chlamydomonas reinhardtii OX=3055 GN=CHLRE_14g624950v5 PE=4 SV=1	3102	T	10.6206	1	TT	TRUE	FALSE							X
sp|A0A2K3DJU2|A0A2K3DJU2_CHLRE Cilia- and flagella-associated protein 91 OS=Chlamydomonas reinhardtii OX=3055 GN=CHLRE_07g330700v5 PE=1 SV=1	416	K	sp|Q540H1|Q540H1_CHLRE Tubulin alpha chain OS=Chlamydomonas reinhardtii OX=3055 GN=CHLRE_03g190950v5 PE=3 SV=1	112	K	17.5303	1	TT	FALSE	FALSE							X
sp|A0A2K3DTN6|A0A2K3DTN6_CHLRE Flagellar associated protein OS=Chlamydomonas reinhardtii OX=3055 GN=CHLRE_04g216203v5 PE=1 SV=1	72	K	sp|A8IXZ0|A8IXZ0_CHLRE Tubulin beta chain OS=Chlamydomonas reinhardtii OX=3055 GN=CHLRE_12g542250v5 PE=3 SV=1	324	K	15.2448	1	TT	FALSE	FALSE							X
sp|A0A2K3DCH9|A0A2K3DCH9_CHLRE Uncharacterized protein OS=Chlamydomonas reinhardtii OX=3055 GN=CHLRE_09g392867v5 PE=4 SV=1	3188	S	sp|A0A2K3DCH9|A0A2K3DCH9_CHLRE Uncharacterized protein OS=Chlamydomonas reinhardtii OX=3055 GN=CHLRE_09g392867v5 PE=4 SV=1	3203	K	23.9056	1	TT	TRUE	FALSE							X
sp|A0A2K3CWR1|A0A2K3CWR1_CHLRE Uncharacterized protein OS=Chlamydomonas reinhardtii OX=3055 GN=CHLRE_15g639100v5 PE=4 SV=1	809	K	sp|A0A2K3CWR1|A0A2K3CWR1_CHLRE Uncharacterized protein OS=Chlamydomonas reinhardtii OX=3055 GN=CHLRE_15g639100v5 PE=4 SV=1	829	K	17.3018	1	TT	TRUE	FALSE							X
sp|A0A2K3DUR3|A0A2K3DUR3_CHLRE WD_REPEATS_REGION domain-containing protein OS=Chlamydomonas reinhardtii OX=3055 GN=CHLRE_04g227900v5 PE=4 SV=1	43	K	sp|A8I9T2|A8I9T2_CHLRE Kinesin-like protein OS=Chlamydomonas reinhardtii OX=3055 GN=CHLRE_02g073750v5 PE=1 SV=1	584	K	23.3369	1	TT	FALSE	FALSE							X
sp|A0A2K3CXH6|A0A2K3CXH6_CHLRE ANK_REP_REGION domain-containing protein OS=Chlamydomonas reinhardtii OX=3055 GN=CHLRE_14g614850v5 PE=4 SV=1	39	K	sp|A0A2K3CXH6|A0A2K3CXH6_CHLRE ANK_REP_REGION domain-containing protein OS=Chlamydomonas reinhardtii OX=3055 GN=CHLRE_14g614850v5 PE=4 SV=1	117	K	21.7902	1	TT	TRUE	FALSE							X
sp|A0A2K3D260|A0A2K3D260_CHLRE WD_REPEATS_REGION domain-containing protein OS=Chlamydomonas reinhardtii OX=3055 GN=CHLRE_12g489750v5 PE=1 SV=1	277	K	sp|B1B601|B1B601_CHLRE Parkin-co-regulated gene product OS=Chlamydomonas reinhardtii OX=3055 GN=PACRG PE=1 SV=1	18	K	18.8888	1	TT	FALSE	FALSE							X
sp|A8IPZ5|A8IPZ5_CHLRE Outer dynein arm-docking complex subunit 1 OS=Chlamydomonas reinhardtii OX=3055 GN=CHLRE_17g703850v5 PE=1 SV=1	289	K	sp|A8J0N7|A8J0N7_CHLRE phosphoenolpyruvate carboxykinase (ATP) OS=Chlamydomonas reinhardtii OX=3055 GN=CHLRE_02g141400v5 PE=3 SV=1	133	Y	13.5845	1	TT	FALSE	FALSE							X
sp|A0A2K3CWA0|A0A2K3CWA0_CHLRE WD_REPEATS_REGION domain-containing protein OS=Chlamydomonas reinhardtii OX=3055 GN=CHLRE_16g691440v5 PE=4 SV=1	1685	K	sp|A0A2K3E783|A0A2K3E783_CHLRE Inner-arm dynein f/I1 light chain OS=Chlamydomonas reinhardtii OX=3055 GN=MOT7 PE=2 SV=1	30	K	13.1171	1	TT	FALSE	FALSE							X
sp|A0A2K3D9K7|A0A2K3D9K7_CHLRE Uncharacterized protein OS=Chlamydomonas reinhardtii OX=3055 GN=CHLRE_10g427300v5 PE=3 SV=1	78	S	sp|A0A2K3D9K7|A0A2K3D9K7_CHLRE Uncharacterized protein OS=Chlamydomonas reinhardtii OX=3055 GN=CHLRE_10g427300v5 PE=3 SV=1	84	S	8.1111	2	TT	TRUE	FALSE	,						X
sp|A8HRH3|A8HRH3_CHLRE Flagellar associated protein OS=Chlamydomonas reinhardtii OX=3055 GN=CHLRE_13g564400v5 PE=1 SV=1	33	K	sp|A8HRH3|A8HRH3_CHLRE Flagellar associated protein OS=Chlamydomonas reinhardtii OX=3055 GN=CHLRE_13g564400v5 PE=1 SV=1	40	K	19.6827	2	TT	TRUE	FALSE	,						X
sp|A0A2K3DCF8|A0A2K3DCF8_CHLRE Uncharacterized protein OS=Chlamydomonas reinhardtii OX=3055 GN=CHLRE_09g386736v5 PE=4 SV=1	1734	K	sp|A0A2K3DCF8|A0A2K3DCF8_CHLRE Uncharacterized protein OS=Chlamydomonas reinhardtii OX=3055 GN=CHLRE_09g386736v5 PE=4 SV=1	1738	K	15.2171	2	TT	TRUE	FALSE	,						X
sp|A0A2K3E1C3|A0A2K3E1C3_CHLRE Cilia- and flagella-associated protein 45 OS=Chlamydomonas reinhardtii OX=3055 GN=CHLRE_02g092700v5 PE=3 SV=1	53	K	sp|B1B601|B1B601_CHLRE Parkin-co-regulated gene product OS=Chlamydomonas reinhardtii OX=3055 GN=PACRG PE=1 SV=1	18	K	15.3145	1	TT	FALSE	FALSE							X
sp|A0A2K3D1N8|A0A2K3D1N8_CHLRE AAA+ ATPase domain-containing protein OS=Chlamydomonas reinhardtii OX=3055 GN=CHLRE_12g484250v5 PE=4 SV=1	2681	K	sp|A0A2K3D1N8|A0A2K3D1N8_CHLRE AAA+ ATPase domain-containing protein OS=Chlamydomonas reinhardtii OX=3055 GN=CHLRE_12g484250v5 PE=4 SV=1	2696	K	21.3276	1	TT	TRUE	FALSE							X
sp|A0A2K3CTW7|A0A2K3CTW7_CHLRE Uncharacterized protein OS=Chlamydomonas reinhardtii OX=3055 GN=CHLRE_16g666150v5 PE=4 SV=1	130	K	sp|A0A2K3CTW7|A0A2K3CTW7_CHLRE Uncharacterized protein OS=Chlamydomonas reinhardtii OX=3055 GN=CHLRE_16g666150v5 PE=4 SV=1	133	K	12.9782	1	TT	TRUE	FALSE							X
sp|A0A2K3E520|A0A2K3E520_CHLRE Uncharacterized protein OS=Chlamydomonas reinhardtii OX=3055 GN=CHLRE_01g004124v5 PE=4 SV=1	833	K	sp|A0A2K3E520|A0A2K3E520_CHLRE Uncharacterized protein OS=Chlamydomonas reinhardtii OX=3055 GN=CHLRE_01g004124v5 PE=4 SV=1	837	K	19.6319	1	TT	TRUE	FALSE							X
sp|A0A2K3CNR1|A0A2K3CNR1_CHLRE Uncharacterized protein OS=Chlamydomonas reinhardtii OX=3055 GN=CHLRE_17g698365v5 PE=4 SV=1	569	K	sp|Q540H1|Q540H1_CHLRE Tubulin alpha chain OS=Chlamydomonas reinhardtii OX=3055 GN=CHLRE_03g190950v5 PE=3 SV=1	163	K	18.9912	1	TT	FALSE	FALSE							X
sp|A8JD64|A8JD64_CHLRE Peptidyl-prolyl cis-trans isomerase OS=Chlamydomonas reinhardtii OX=3055 GN=CHLRE_01g002300v5 PE=3 SV=1	141	K	sp|A8JD64|A8JD64_CHLRE Peptidyl-prolyl cis-trans isomerase OS=Chlamydomonas reinhardtii OX=3055 GN=CHLRE_01g002300v5 PE=3 SV=1	148	K	15.189	1	TT	TRUE	FALSE							X
sp|Q6J4H1|Q6J4H1_CHLRE adenylate kinase OS=Chlamydomonas reinhardtii OX=3055 GN=CPC1 PE=1 SV=1	1415	K	sp|Q6J4H1|Q6J4H1_CHLRE adenylate kinase OS=Chlamydomonas reinhardtii OX=3055 GN=CPC1 PE=1 SV=1	1419	K	16.0238	1	TT	TRUE	FALSE							X
sp|A0A2K3D1N8|A0A2K3D1N8_CHLRE AAA+ ATPase domain-containing protein OS=Chlamydomonas reinhardtii OX=3055 GN=CHLRE_12g484250v5 PE=4 SV=1	490	K	sp|A0A2K3DA85|A0A2K3DA85_CHLRE Uncharacterized protein OS=Chlamydomonas reinhardtii OX=3055 GN=CHLRE_10g436550v5 PE=1 SV=1	13	S	13.6107	1	TT	FALSE	FALSE							X
sp|A0A2K3E3U6|A0A2K3E3U6_CHLRE Calcium-transporting ATPase OS=Chlamydomonas reinhardtii OX=3055 GN=CHLRE_02g145100v5 PE=3 SV=1	600	K	sp|A0A2K3E3U6|A0A2K3E3U6_CHLRE Calcium-transporting ATPase OS=Chlamydomonas reinhardtii OX=3055 GN=CHLRE_02g145100v5 PE=3 SV=1	1094	K	16.4074	1	TT	TRUE	FALSE							X
sp|A8HRH3|A8HRH3_CHLRE Flagellar associated protein OS=Chlamydomonas reinhardtii OX=3055 GN=CHLRE_13g564400v5 PE=1 SV=1	1	M	sp|Q540H1|Q540H1_CHLRE Tubulin alpha chain OS=Chlamydomonas reinhardtii OX=3055 GN=CHLRE_03g190950v5 PE=3 SV=1	326	K	13.1369	1	TT	FALSE	FALSE							X
sp|A0A2K3DCF8|A0A2K3DCF8_CHLRE Uncharacterized protein OS=Chlamydomonas reinhardtii OX=3055 GN=CHLRE_09g386736v5 PE=4 SV=1	1367	K	sp|A0A2K3DCF8|A0A2K3DCF8_CHLRE Uncharacterized protein OS=Chlamydomonas reinhardtii OX=3055 GN=CHLRE_09g386736v5 PE=4 SV=1	1882	K	21.0868	1	TT	TRUE	FALSE							X
sp|A0A2K3D425|A0A2K3D425_CHLRE adenylate kinase OS=Chlamydomonas reinhardtii OX=3055 GN=CHLRE_12g519950v5 PE=1 SV=1	1857	K	sp|A0A2K3D425|A0A2K3D425_CHLRE adenylate kinase OS=Chlamydomonas reinhardtii OX=3055 GN=CHLRE_12g519950v5 PE=1 SV=1	2284	K	17.6452	1	TT	TRUE	FALSE							X
sp|Q695H0|Q695H0_CHLRE cGMP-dependent protein kinase OS=Chlamydomonas reinhardtii OX=3055 GN=CPKG1 PE=2 SV=1	162	K	sp|Q695H0|Q695H0_CHLRE cGMP-dependent protein kinase OS=Chlamydomonas reinhardtii OX=3055 GN=CPKG1 PE=2 SV=1	168	K	29.2688	1	TT	TRUE	FALSE							X
sp|A8JH45|A8JH45_CHLRE Dynein light chain OS=Chlamydomonas reinhardtii OX=3055 GN=CHLRE_03g181150v5 PE=2 SV=1	11	K	sp|Q6IET4|Q6IET4_CHLRE Inner arm dynein light chain OS=Chlamydomonas reinhardtii OX=3055 GN=TCTEX2B PE=2 SV=1	23	K	17.0364	1	TT	FALSE	FALSE							X
sp|A0A2K3D260|A0A2K3D260_CHLRE WD_REPEATS_REGION domain-containing protein OS=Chlamydomonas reinhardtii OX=3055 GN=CHLRE_12g489750v5 PE=1 SV=1	194	K	sp|A8IXZ0|A8IXZ0_CHLRE Tubulin beta chain OS=Chlamydomonas reinhardtii OX=3055 GN=CHLRE_12g542250v5 PE=3 SV=1	19	K	28.6928	1	TT	FALSE	FALSE							X
sp|A0A2K3D8D3|A0A2K3D8D3_CHLRE AAA+ ATPase domain-containing protein OS=Chlamydomonas reinhardtii OX=3055 GN=CHLRE_11g476050v5 PE=4 SV=1	760	K	sp|A0A2K3D8D3|A0A2K3D8D3_CHLRE AAA+ ATPase domain-containing protein OS=Chlamydomonas reinhardtii OX=3055 GN=CHLRE_11g476050v5 PE=4 SV=1	929	K	20.0127	1	TT	TRUE	FALSE							X
sp|A0A2K3CY97|A0A2K3CY97_CHLRE AAA+ ATPase domain-containing protein OS=Chlamydomonas reinhardtii OX=3055 GN=CHLRE_14g624950v5 PE=4 SV=1	2459	K	sp|A0A2K3CY97|A0A2K3CY97_CHLRE AAA+ ATPase domain-containing protein OS=Chlamydomonas reinhardtii OX=3055 GN=CHLRE_14g624950v5 PE=4 SV=1	2663	K	23.1333	1	TT	TRUE	FALSE							X
sp|A0A2K3DE56|A0A2K3DE56_CHLRE Fungal lipase-like domain-containing protein OS=Chlamydomonas reinhardtii OX=3055 GN=CHLRE_09g390615v5 PE=4 SV=1	148	K	sp|A0A2K3DE56|A0A2K3DE56_CHLRE Fungal lipase-like domain-containing protein OS=Chlamydomonas reinhardtii OX=3055 GN=CHLRE_09g390615v5 PE=4 SV=1	176	S	15.9625	1	TT	TRUE	FALSE							X
sp|A0A2K3E531|A0A2K3E531_CHLRE SAM domain-containing protein OS=Chlamydomonas reinhardtii OX=3055 GN=CHLRE_01g004550v5 PE=4 SV=1	1225	K	sp|Q540H1|Q540H1_CHLRE Tubulin alpha chain OS=Chlamydomonas reinhardtii OX=3055 GN=CHLRE_03g190950v5 PE=3 SV=1	430	K	17.7811	1	TT	FALSE	FALSE							X
sp|A0A2K3D8S7|A0A2K3D8S7_CHLRE ANK_REP_REGION domain-containing protein OS=Chlamydomonas reinhardtii OX=3055 GN=CHLRE_11g482001v5 PE=4 SV=1	706	K	sp|A0A2K3D8S7|A0A2K3D8S7_CHLRE ANK_REP_REGION domain-containing protein OS=Chlamydomonas reinhardtii OX=3055 GN=CHLRE_11g482001v5 PE=4 SV=1	744	K	26.8283	1	TT	TRUE	FALSE							X
sp|A0A2K3E799|A0A2K3E799_CHLRE WD_REPEATS_REGION domain-containing protein OS=Chlamydomonas reinhardtii OX=3055 GN=CHLRE_01g039500v5 PE=4 SV=1	37	K	sp|A0A2K3E799|A0A2K3E799_CHLRE WD_REPEATS_REGION domain-containing protein OS=Chlamydomonas reinhardtii OX=3055 GN=CHLRE_01g039500v5 PE=4 SV=1	52	K	27.2725	2	TT	TRUE	FALSE	,						X
sp|A8JAV1|A8JAV1_CHLRE Actin OS=Chlamydomonas reinhardtii OX=3055 GN=CHLRE_13g603700v5 PE=3 SV=1	293	K	sp|A8JAV1|A8JAV1_CHLRE Actin OS=Chlamydomonas reinhardtii OX=3055 GN=CHLRE_13g603700v5 PE=3 SV=1	328	K	18.6891	3	TT	TRUE	FALSE	,,						X
sp|A0A2K3CQG9|A0A2K3CQG9_CHLRE IFT81 calponin homology domain-containing protein OS=Chlamydomonas reinhardtii OX=3055 GN=CHLRE_17g723600v5 PE=4 SV=1	212	K	sp|A0A2K3E6H6|A0A2K3E6H6_CHLRE Uncharacterized protein OS=Chlamydomonas reinhardtii OX=3055 GN=CHLRE_01g027950v5 PE=4 SV=1	219	K	24.2767	1	TT	FALSE	FALSE							X
sp|A8J1M5|A8J1M5_CHLRE Uncharacterized protein OS=Chlamydomonas reinhardtii OX=3055 GN=CHLRE_09g403800v5 PE=1 SV=1	3154	K	sp|A8J1M5|A8J1M5_CHLRE Uncharacterized protein OS=Chlamydomonas reinhardtii OX=3055 GN=CHLRE_09g403800v5 PE=1 SV=1	3380	K	17.5044	1	TT	TRUE	FALSE							X
sp|A0A2K3D8D3|A0A2K3D8D3_CHLRE AAA+ ATPase domain-containing protein OS=Chlamydomonas reinhardtii OX=3055 GN=CHLRE_11g476050v5 PE=4 SV=1	1600	K	sp|A0A2K3D8D3|A0A2K3D8D3_CHLRE AAA+ ATPase domain-containing protein OS=Chlamydomonas reinhardtii OX=3055 GN=CHLRE_11g476050v5 PE=4 SV=1	1831	K	21.6582	1	TT	TRUE	FALSE							X
sp|A0A2K3CY97|A0A2K3CY97_CHLRE AAA+ ATPase domain-containing protein OS=Chlamydomonas reinhardtii OX=3055 GN=CHLRE_14g624950v5 PE=4 SV=1	896	K	sp|A0A2K3D1N8|A0A2K3D1N8_CHLRE AAA+ ATPase domain-containing protein OS=Chlamydomonas reinhardtii OX=3055 GN=CHLRE_12g484250v5 PE=4 SV=1	1052	K	18.9718	1	TT	FALSE	FALSE							X
sp|A8IXZ0|A8IXZ0_CHLRE Tubulin beta chain OS=Chlamydomonas reinhardtii OX=3055 GN=CHLRE_12g542250v5 PE=3 SV=1	297	K	sp|B1B601|B1B601_CHLRE Parkin-co-regulated gene product OS=Chlamydomonas reinhardtii OX=3055 GN=PACRG PE=1 SV=1	56	K	26.5362	2	TT	FALSE	FALSE	,						X
sp|A8IVI0|A8IVI0_CHLRE WD_REPEATS_REGION domain-containing protein OS=Chlamydomonas reinhardtii OX=3055 GN=CHLRE_12g536550v5 PE=4 SV=1	424	K	sp|A8J1M5|A8J1M5_CHLRE Uncharacterized protein OS=Chlamydomonas reinhardtii OX=3055 GN=CHLRE_09g403800v5 PE=1 SV=1	455	K	20.9489	1	TT	FALSE	FALSE							X
sp|A0A2K3E486|A0A2K3E486_CHLRE DHC_N2 domain-containing protein OS=Chlamydomonas reinhardtii OX=3055 GN=CHLRE_02g141606v5 PE=4 SV=1	2035	K	sp|A0A2K3E486|A0A2K3E486_CHLRE DHC_N2 domain-containing protein OS=Chlamydomonas reinhardtii OX=3055 GN=CHLRE_02g141606v5 PE=4 SV=1	2057	K	28.1441	1	TT	TRUE	FALSE							X
sp|A0A2K3DE97|A0A2K3DE97_CHLRE DHC_N2 domain-containing protein OS=Chlamydomonas reinhardtii OX=3055 GN=CHLRE_09g392282v5 PE=4 SV=1	3075	T	sp|A0A2K3DE97|A0A2K3DE97_CHLRE DHC_N2 domain-containing protein OS=Chlamydomonas reinhardtii OX=3055 GN=CHLRE_09g392282v5 PE=4 SV=1	3078	T	15.4499	1	TT	TRUE	FALSE							X
sp|A8IXZ0|A8IXZ0_CHLRE Tubulin beta chain OS=Chlamydomonas reinhardtii OX=3055 GN=CHLRE_12g542250v5 PE=3 SV=1	297	K	sp|Q540H1|Q540H1_CHLRE Tubulin alpha chain OS=Chlamydomonas reinhardtii OX=3055 GN=CHLRE_03g190950v5 PE=3 SV=1	112	K	18.573	1	TT	FALSE	FALSE							X
sp|A8IXZ0|A8IXZ0_CHLRE Tubulin beta chain OS=Chlamydomonas reinhardtii OX=3055 GN=CHLRE_12g542250v5 PE=3 SV=1	336	K	sp|B1B601|B1B601_CHLRE Parkin-co-regulated gene product OS=Chlamydomonas reinhardtii OX=3055 GN=PACRG PE=1 SV=1	70	K	27.9393	1	TT	FALSE	FALSE							X
sp|A0A2K3DE56|A0A2K3DE56_CHLRE Fungal lipase-like domain-containing protein OS=Chlamydomonas reinhardtii OX=3055 GN=CHLRE_09g390615v5 PE=4 SV=1	370	K	sp|A0A2K3DE56|A0A2K3DE56_CHLRE Fungal lipase-like domain-containing protein OS=Chlamydomonas reinhardtii OX=3055 GN=CHLRE_09g390615v5 PE=4 SV=1	378	K	14.0562	2	TT	TRUE	FALSE	,						X
sp|A0A2K3E3U6|A0A2K3E3U6_CHLRE Calcium-transporting ATPase OS=Chlamydomonas reinhardtii OX=3055 GN=CHLRE_02g145100v5 PE=3 SV=1	600	K	sp|A0A2K3E3U6|A0A2K3E3U6_CHLRE Calcium-transporting ATPase OS=Chlamydomonas reinhardtii OX=3055 GN=CHLRE_02g145100v5 PE=3 SV=1	1068	K	19.9848	1	TT	TRUE	FALSE							X
sp|A8J1M5|A8J1M5_CHLRE Uncharacterized protein OS=Chlamydomonas reinhardtii OX=3055 GN=CHLRE_09g403800v5 PE=1 SV=1	3725	K	sp|A8J1M5|A8J1M5_CHLRE Uncharacterized protein OS=Chlamydomonas reinhardtii OX=3055 GN=CHLRE_09g403800v5 PE=1 SV=1	3776	K	26.174	1	TT	TRUE	FALSE							X
sp|A8JC04|A8JC04_CHLRE Phosphoglycerate kinase OS=Chlamydomonas reinhardtii OX=3055 GN=CHLRE_11g467770v5 PE=3 SV=1	313	K	sp|A8JC04|A8JC04_CHLRE Phosphoglycerate kinase OS=Chlamydomonas reinhardtii OX=3055 GN=CHLRE_11g467770v5 PE=3 SV=1	320	K	14.9488	1	TT	TRUE	FALSE							X
sp|A0A2K3D425|A0A2K3D425_CHLRE adenylate kinase OS=Chlamydomonas reinhardtii OX=3055 GN=CHLRE_12g519950v5 PE=1 SV=1	2338	K	sp|A0A2K3D425|A0A2K3D425_CHLRE adenylate kinase OS=Chlamydomonas reinhardtii OX=3055 GN=CHLRE_12g519950v5 PE=1 SV=1	2400	K	13.6014	1	TT	TRUE	FALSE							X
sp|A0A2K3E1C3|A0A2K3E1C3_CHLRE Cilia- and flagella-associated protein 45 OS=Chlamydomonas reinhardtii OX=3055 GN=CHLRE_02g092700v5 PE=3 SV=1	113	K	sp|A0A2K3E1C3|A0A2K3E1C3_CHLRE Cilia- and flagella-associated protein 45 OS=Chlamydomonas reinhardtii OX=3055 GN=CHLRE_02g092700v5 PE=3 SV=1	119	T	11.1281	1	TT	TRUE	FALSE							X
sp|A0A2K3E0E3|A0A2K3E0E3_CHLRE Trichohyalin-plectin-homology domain-containing protein OS=Chlamydomonas reinhardtii OX=3055 GN=CHLRE_02g078550v5 PE=1 SV=1	348	K	sp|A8J2Y0|A8J2Y0_CHLRE Flagellar associated protein OS=Chlamydomonas reinhardtii OX=3055 GN=CHLRE_03g146127v5 PE=3 SV=1	159	K	21.3594	1	TT	FALSE	FALSE							X
sp|A8I2V3|A8I2V3_CHLRE Peroxiredoxin OS=Chlamydomonas reinhardtii OX=3055 GN=CHLRE_02g114600v5 PE=3 SV=1	90	K	sp|A8I2V3|A8I2V3_CHLRE Peroxiredoxin OS=Chlamydomonas reinhardtii OX=3055 GN=CHLRE_02g114600v5 PE=3 SV=1	90	K	12.5276	1	TT	TRUE	FALSE							X
sp|A8J1M5|A8J1M5_CHLRE Uncharacterized protein OS=Chlamydomonas reinhardtii OX=3055 GN=CHLRE_09g403800v5 PE=1 SV=1	1824	K	sp|A8J1M5|A8J1M5_CHLRE Uncharacterized protein OS=Chlamydomonas reinhardtii OX=3055 GN=CHLRE_09g403800v5 PE=1 SV=1	2097	K	16.9621	1	TT	TRUE	FALSE							X
sp|A8IKR9|A8IKR9_CHLRE Uncharacterized protein OS=Chlamydomonas reinhardtii OX=3055 GN=CHLRE_12g511050v5 PE=1 SV=1	39	K	sp|A8IKR9|A8IKR9_CHLRE Uncharacterized protein OS=Chlamydomonas reinhardtii OX=3055 GN=CHLRE_12g511050v5 PE=1 SV=1	61	K	23.6956	1	TT	TRUE	FALSE							X
sp|A8IVI0|A8IVI0_CHLRE WD_REPEATS_REGION domain-containing protein OS=Chlamydomonas reinhardtii OX=3055 GN=CHLRE_12g536550v5 PE=4 SV=1	306	K	sp|A8IY95|A8IY95_CHLRE Dynein light chain roadblock OS=Chlamydomonas reinhardtii OX=3055 GN=CHLRE_12g546400v5 PE=1 SV=1	15	K	18.0193	1	TT	FALSE	FALSE							X
sp|A0A2K3D9K7|A0A2K3D9K7_CHLRE Uncharacterized protein OS=Chlamydomonas reinhardtii OX=3055 GN=CHLRE_10g427300v5 PE=3 SV=1	74	K	sp|Q27YU4|Q27YU4_CHLRE Radial spoke protein 10 OS=Chlamydomonas reinhardtii OX=3055 GN=RSP10 PE=1 SV=1	211	K	20.1932	1	TT	FALSE	FALSE							X
sp|A8I2V3|A8I2V3_CHLRE Peroxiredoxin OS=Chlamydomonas reinhardtii OX=3055 GN=CHLRE_02g114600v5 PE=3 SV=1	11	K	sp|A8I2V3|A8I2V3_CHLRE Peroxiredoxin OS=Chlamydomonas reinhardtii OX=3055 GN=CHLRE_02g114600v5 PE=3 SV=1	31	K	18.8892	2	TT	TRUE	FALSE	,						X
sp|A0A2K3DLV6|A0A2K3DLV6_CHLRE AAA+ ATPase domain-containing protein OS=Chlamydomonas reinhardtii OX=3055 GN=CHLRE_06g250300v5 PE=4 SV=1	2498	K	sp|A0A2K3DLV6|A0A2K3DLV6_CHLRE AAA+ ATPase domain-containing protein OS=Chlamydomonas reinhardtii OX=3055 GN=CHLRE_06g250300v5 PE=4 SV=1	2620	K	11.5164	1	TT	TRUE	FALSE							X
sp|A8JC04|A8JC04_CHLRE Phosphoglycerate kinase OS=Chlamydomonas reinhardtii OX=3055 GN=CHLRE_11g467770v5 PE=3 SV=1	263	K	sp|A8JC04|A8JC04_CHLRE Phosphoglycerate kinase OS=Chlamydomonas reinhardtii OX=3055 GN=CHLRE_11g467770v5 PE=3 SV=1	308	K	21.3942	1	TT	TRUE	FALSE							X
sp|A0A2K3D8D3|A0A2K3D8D3_CHLRE AAA+ ATPase domain-containing protein OS=Chlamydomonas reinhardtii OX=3055 GN=CHLRE_11g476050v5 PE=4 SV=1	1611	K	sp|A0A2K3D8D3|A0A2K3D8D3_CHLRE AAA+ ATPase domain-containing protein OS=Chlamydomonas reinhardtii OX=3055 GN=CHLRE_11g476050v5 PE=4 SV=1	1615	K	21.8012	2	TT	TRUE	FALSE	,						X
sp|A0A2K3DX53|A0A2K3DX53_CHLRE Uncharacterized protein OS=Chlamydomonas reinhardtii OX=3055 GN=CHLRE_03g171900v5 PE=4 SV=1	183	K	sp|A0A2K3DX53|A0A2K3DX53_CHLRE Uncharacterized protein OS=Chlamydomonas reinhardtii OX=3055 GN=CHLRE_03g171900v5 PE=4 SV=1	510	K	14.809	1	TT	TRUE	FALSE							X
sp|A0A2K3E7N9|A0A2K3E7N9_CHLRE Uncharacterized protein OS=Chlamydomonas reinhardtii OX=3055 GN=CHLRE_01g045350v5 PE=4 SV=1	257	K	sp|A0A2K3E7N9|A0A2K3E7N9_CHLRE Uncharacterized protein OS=Chlamydomonas reinhardtii OX=3055 GN=CHLRE_01g045350v5 PE=4 SV=1	285	K	19.2694	1	TT	TRUE	FALSE							X
sp|A0A2K3E1X6|A0A2K3E1X6_CHLRE Flagellar associated protein OS=Chlamydomonas reinhardtii OX=3055 GN=CHLRE_02g095149v5 PE=1 SV=1	31	K	sp|A0A2K3E1X6|A0A2K3E1X6_CHLRE Flagellar associated protein OS=Chlamydomonas reinhardtii OX=3055 GN=CHLRE_02g095149v5 PE=1 SV=1	47	K	17.3996	1	TT	TRUE	FALSE							X
sp|A0A2K3E1C3|A0A2K3E1C3_CHLRE Cilia- and flagella-associated protein 45 OS=Chlamydomonas reinhardtii OX=3055 GN=CHLRE_02g092700v5 PE=3 SV=1	62	K	sp|A8J098|A8J098_CHLRE Uncharacterized protein OS=Chlamydomonas reinhardtii OX=3055 GN=CHLRE_09g393954v5 PE=1 SV=1	171	S	19.1456	1	TT	FALSE	FALSE							X
sp|A0A2K3E6B1|A0A2K3E6B1_CHLRE Dynein regulatory complex protein 9 OS=Chlamydomonas reinhardtii OX=3055 GN=CHLRE_01g025450v5 PE=3 SV=1	121	K	sp|A0A2K3E6B1|A0A2K3E6B1_CHLRE Dynein regulatory complex protein 9 OS=Chlamydomonas reinhardtii OX=3055 GN=CHLRE_01g025450v5 PE=3 SV=1	128	K	20.0252	1	TT	TRUE	FALSE							X
sp|A0A0A1H1F6|A0A0A1H1F6_CHLRE Flagellar-associated protein 59 OS=Chlamydomonas reinhardtii OX=3055 GN=FAP59 PE=1 SV=1	287	K	sp|Q540H1|Q540H1_CHLRE Tubulin alpha chain OS=Chlamydomonas reinhardtii OX=3055 GN=CHLRE_03g190950v5 PE=3 SV=1	163	K	18.847	1	TT	FALSE	FALSE							X
sp|A0A2K3DA34|A0A2K3DA34_CHLRE Ion transport domain-containing protein OS=Chlamydomonas reinhardtii OX=3055 GN=CHLRE_10g434600v5 PE=4 SV=1	1344	K	sp|A0A2K3DA34|A0A2K3DA34_CHLRE Ion transport domain-containing protein OS=Chlamydomonas reinhardtii OX=3055 GN=CHLRE_10g434600v5 PE=4 SV=1	1705	K	14.4942	1	TT	TRUE	FALSE							X
sp|A8IPZ5|A8IPZ5_CHLRE Outer dynein arm-docking complex subunit 1 OS=Chlamydomonas reinhardtii OX=3055 GN=CHLRE_17g703850v5 PE=1 SV=1	107	K	sp|Q540H1|Q540H1_CHLRE Tubulin alpha chain OS=Chlamydomonas reinhardtii OX=3055 GN=CHLRE_03g190950v5 PE=3 SV=1	163	K	20.167	1	TT	FALSE	FALSE							X
sp|A0A2K3DE56|A0A2K3DE56_CHLRE Fungal lipase-like domain-containing protein OS=Chlamydomonas reinhardtii OX=3055 GN=CHLRE_09g390615v5 PE=4 SV=1	25	K	sp|A0A2K3DE56|A0A2K3DE56_CHLRE Fungal lipase-like domain-containing protein OS=Chlamydomonas reinhardtii OX=3055 GN=CHLRE_09g390615v5 PE=4 SV=1	470	K	18.0189	1	TT	TRUE	FALSE							X
sp|H9CTG6|H9CTG6_CHLRE Intraflagellar transport protein 122 OS=Chlamydomonas reinhardtii OX=3055 GN=IFT122 PE=2 SV=1	966	K	sp|H9CTG6|H9CTG6_CHLRE Intraflagellar transport protein 122 OS=Chlamydomonas reinhardtii OX=3055 GN=IFT122 PE=2 SV=1	1084	K	18.2311	1	TT	TRUE	FALSE							X
sp|A8HRH3|A8HRH3_CHLRE Flagellar associated protein OS=Chlamydomonas reinhardtii OX=3055 GN=CHLRE_13g564400v5 PE=1 SV=1	40	K	sp|A8JC52|A8JC52_CHLRE Flagellar associated protein OS=Chlamydomonas reinhardtii OX=3055 GN=CHLRE_11g469000v5 PE=1 SV=1	94	K	15.3101	1	TT	FALSE	FALSE							X
sp|A8J1M5|A8J1M5_CHLRE Uncharacterized protein OS=Chlamydomonas reinhardtii OX=3055 GN=CHLRE_09g403800v5 PE=1 SV=1	1475	K	sp|A8J1M5|A8J1M5_CHLRE Uncharacterized protein OS=Chlamydomonas reinhardtii OX=3055 GN=CHLRE_09g403800v5 PE=1 SV=1	3592	K	13.0457	1	TT	TRUE	FALSE							X
sp|A0A2K3DUR3|A0A2K3DUR3_CHLRE WD_REPEATS_REGION domain-containing protein OS=Chlamydomonas reinhardtii OX=3055 GN=CHLRE_04g227900v5 PE=4 SV=1	64	K	sp|A0A2K3DUR3|A0A2K3DUR3_CHLRE WD_REPEATS_REGION domain-containing protein OS=Chlamydomonas reinhardtii OX=3055 GN=CHLRE_04g227900v5 PE=4 SV=1	71	K	20.9061	1	TT	TRUE	FALSE							X
sp|A8J1M5|A8J1M5_CHLRE Uncharacterized protein OS=Chlamydomonas reinhardtii OX=3055 GN=CHLRE_09g403800v5 PE=1 SV=1	1383	K	sp|A8J1M5|A8J1M5_CHLRE Uncharacterized protein OS=Chlamydomonas reinhardtii OX=3055 GN=CHLRE_09g403800v5 PE=1 SV=1	1387	K	20.0928	1	TT	TRUE	FALSE							X
sp|A0A2K3E6H6|A0A2K3E6H6_CHLRE Uncharacterized protein OS=Chlamydomonas reinhardtii OX=3055 GN=CHLRE_01g027950v5 PE=4 SV=1	242	K	sp|A0A2K3E6H6|A0A2K3E6H6_CHLRE Uncharacterized protein OS=Chlamydomonas reinhardtii OX=3055 GN=CHLRE_01g027950v5 PE=4 SV=1	249	K	21.7875	2	TT	TRUE	FALSE	,						X
sp|B1B601|B1B601_CHLRE Parkin-co-regulated gene product OS=Chlamydomonas reinhardtii OX=3055 GN=PACRG PE=1 SV=1	70	K	sp|B1B601|B1B601_CHLRE Parkin-co-regulated gene product OS=Chlamydomonas reinhardtii OX=3055 GN=PACRG PE=1 SV=1	93	K	23.2559	2	TT	TRUE	FALSE	,						X
sp|A0A2K3DY10|A0A2K3DY10_CHLRE Sedoheptulose-bisphosphatase OS=Chlamydomonas reinhardtii OX=3055 GN=CHLRE_03g185550v5 PE=1 SV=1	311	K	sp|A0A2K3DY10|A0A2K3DY10_CHLRE Sedoheptulose-bisphosphatase OS=Chlamydomonas reinhardtii OX=3055 GN=CHLRE_03g185550v5 PE=1 SV=1	382	K	14.5789	1	TT	TRUE	FALSE							X
sp|A0A2K3D9D7|A0A2K3D9D7_CHLRE Uncharacterized protein OS=Chlamydomonas reinhardtii OX=3055 GN=CHLRE_10g424000v5 PE=4 SV=1	809	K	sp|A0A2K3D9D7|A0A2K3D9D7_CHLRE Uncharacterized protein OS=Chlamydomonas reinhardtii OX=3055 GN=CHLRE_10g424000v5 PE=4 SV=1	855	K	16.3525	1	TT	TRUE	FALSE							X
sp|A0A2K3CP46|A0A2K3CP46_CHLRE Uncharacterized protein OS=Chlamydomonas reinhardtii OX=3055 GN=CHLRE_17g703900v5 PE=4 SV=1	1342	K	sp|A0A2K3CP46|A0A2K3CP46_CHLRE Uncharacterized protein OS=Chlamydomonas reinhardtii OX=3055 GN=CHLRE_17g703900v5 PE=4 SV=1	1721	K	18.9279	1	TT	TRUE	FALSE							X
sp|A0A2K3D468|A0A2K3D468_CHLRE Kinesin-like protein OS=Chlamydomonas reinhardtii OX=3055 GN=CHLRE_12g522550v5 PE=3 SV=1	494	K	sp|A0A2K3D468|A0A2K3D468_CHLRE Kinesin-like protein OS=Chlamydomonas reinhardtii OX=3055 GN=CHLRE_12g522550v5 PE=3 SV=1	502	K	21.6879	1	TT	TRUE	FALSE							X
sp|A0A2K3CYE9|A0A2K3CYE9_CHLRE AAA+ ATPase domain-containing protein OS=Chlamydomonas reinhardtii OX=3055 GN=CHLRE_14g627576v5 PE=4 SV=1	35	K	sp|A0A2K3CYE9|A0A2K3CYE9_CHLRE AAA+ ATPase domain-containing protein OS=Chlamydomonas reinhardtii OX=3055 GN=CHLRE_14g627576v5 PE=4 SV=1	76	K	18.4921	1	TT	TRUE	FALSE							X
sp|A8JCJ2|A8JCJ2_CHLRE Intraflagellar transport protein 88 OS=Chlamydomonas reinhardtii OX=3055 GN=CHLRE_07g335750v5 PE=4 SV=1	117	K	sp|A8JCJ2|A8JCJ2_CHLRE Intraflagellar transport protein 88 OS=Chlamydomonas reinhardtii OX=3055 GN=CHLRE_07g335750v5 PE=4 SV=1	131	K	15.3916	1	TT	TRUE	FALSE							X
sp|A8J1M5|A8J1M5_CHLRE Uncharacterized protein OS=Chlamydomonas reinhardtii OX=3055 GN=CHLRE_09g403800v5 PE=1 SV=1	872	K	sp|A8J1M5|A8J1M5_CHLRE Uncharacterized protein OS=Chlamydomonas reinhardtii OX=3055 GN=CHLRE_09g403800v5 PE=1 SV=1	979	K	20.1564	1	TT	TRUE	FALSE							X
sp|A0A2K3CP46|A0A2K3CP46_CHLRE Uncharacterized protein OS=Chlamydomonas reinhardtii OX=3055 GN=CHLRE_17g703900v5 PE=4 SV=1	676	K	sp|A5Z0S9|A5Z0S9_CHLRE Intraflagellar transport protein 80 OS=Chlamydomonas reinhardtii OX=3055 GN=CHLRE_03g204150v5 PE=1 SV=1	719	K	16.9174	1	TT	FALSE	FALSE							X
sp|A0A2K3D260|A0A2K3D260_CHLRE WD_REPEATS_REGION domain-containing protein OS=Chlamydomonas reinhardtii OX=3055 GN=CHLRE_12g489750v5 PE=1 SV=1	229	K	sp|A0A2K3D260|A0A2K3D260_CHLRE WD_REPEATS_REGION domain-containing protein OS=Chlamydomonas reinhardtii OX=3055 GN=CHLRE_12g489750v5 PE=1 SV=1	277	K	18.2665	1	TT	TRUE	FALSE							X
sp|A0A2K3DJI6|A0A2K3DJI6_CHLRE ATPase AAA-type core domain-containing protein OS=Chlamydomonas reinhardtii OX=3055 GN=CHLRE_07g325762v5 PE=4 SV=1	571	K	sp|A0A2K3DJI6|A0A2K3DJI6_CHLRE ATPase AAA-type core domain-containing protein OS=Chlamydomonas reinhardtii OX=3055 GN=CHLRE_07g325762v5 PE=4 SV=1	671	K	19.5143	2	TT	TRUE	FALSE	,						X
sp|Q540H1|Q540H1_CHLRE Tubulin alpha chain OS=Chlamydomonas reinhardtii OX=3055 GN=CHLRE_03g190950v5 PE=3 SV=1	312	Y	sp|Q540H1|Q540H1_CHLRE Tubulin alpha chain OS=Chlamydomonas reinhardtii OX=3055 GN=CHLRE_03g190950v5 PE=3 SV=1	326	K	18.7467	1	TT	TRUE	FALSE							X
sp|A8JDC5|A8JDC5_CHLRE Uncharacterized protein OS=Chlamydomonas reinhardtii OX=3055 GN=CHLRE_17g714250v5 PE=4 SV=1	77	K	sp|A8JDC5|A8JDC5_CHLRE Uncharacterized protein OS=Chlamydomonas reinhardtii OX=3055 GN=CHLRE_17g714250v5 PE=4 SV=1	96	K	13.3676	1	TT	TRUE	FALSE							X
sp|A0A2K3DE56|A0A2K3DE56_CHLRE Fungal lipase-like domain-containing protein OS=Chlamydomonas reinhardtii OX=3055 GN=CHLRE_09g390615v5 PE=4 SV=1	25	K	sp|A0A2K3DE56|A0A2K3DE56_CHLRE Fungal lipase-like domain-containing protein OS=Chlamydomonas reinhardtii OX=3055 GN=CHLRE_09g390615v5 PE=4 SV=1	384	K	19.8606	1	TT	TRUE	FALSE							X
sp|A0A2K3D6I6|A0A2K3D6I6_CHLRE Kinesin motor domain-containing protein OS=Chlamydomonas reinhardtii OX=3055 GN=CHLRE_12g546100v5 PE=3 SV=1	316	K	sp|A0A2K3D6I6|A0A2K3D6I6_CHLRE Kinesin motor domain-containing protein OS=Chlamydomonas reinhardtii OX=3055 GN=CHLRE_12g546100v5 PE=3 SV=1	332	K	19.4376	1	TT	TRUE	FALSE							X
sp|A8JGK2|A8JGK2_CHLRE BCNT-C domain-containing protein OS=Chlamydomonas reinhardtii OX=3055 GN=CHLRE_12g498200v5 PE=4 SV=1	26	K	sp|A8JGK2|A8JGK2_CHLRE BCNT-C domain-containing protein OS=Chlamydomonas reinhardtii OX=3055 GN=CHLRE_12g498200v5 PE=4 SV=1	31	K	18.3159	2	TT	TRUE	FALSE	,						X
sp|A0A2K3E486|A0A2K3E486_CHLRE DHC_N2 domain-containing protein OS=Chlamydomonas reinhardtii OX=3055 GN=CHLRE_02g141606v5 PE=4 SV=1	1929	K	sp|A0A2K3E486|A0A2K3E486_CHLRE DHC_N2 domain-containing protein OS=Chlamydomonas reinhardtii OX=3055 GN=CHLRE_02g141606v5 PE=4 SV=1	2007	K	19.2522	2	TT	TRUE	FALSE	,						X
sp|A0A2K3CTW7|A0A2K3CTW7_CHLRE Uncharacterized protein OS=Chlamydomonas reinhardtii OX=3055 GN=CHLRE_16g666150v5 PE=4 SV=1	519	K	sp|A0A2K3CTW7|A0A2K3CTW7_CHLRE Uncharacterized protein OS=Chlamydomonas reinhardtii OX=3055 GN=CHLRE_16g666150v5 PE=4 SV=1	527	K	18.2196	1	TT	TRUE	FALSE							X
sp|A0A2K3D202|A0A2K3D202_CHLRE Uncharacterized protein OS=Chlamydomonas reinhardtii OX=3055 GN=CHLRE_12g494800v5 PE=4 SV=1	185	K	sp|Q27YT8|Q27YT8_CHLRE Radial spoke protein 17 OS=Chlamydomonas reinhardtii OX=3055 GN=RSP17 PE=2 SV=1	791	S	13.245	1	TT	FALSE	FALSE							X
sp|A8HRH3|A8HRH3_CHLRE Flagellar associated protein OS=Chlamydomonas reinhardtii OX=3055 GN=CHLRE_13g564400v5 PE=1 SV=1	28	K	sp|A8HRH3|A8HRH3_CHLRE Flagellar associated protein OS=Chlamydomonas reinhardtii OX=3055 GN=CHLRE_13g564400v5 PE=1 SV=1	34	K	18.8823	1	TT	TRUE	FALSE							X
sp|A0A2K3DV97|A0A2K3DV97_CHLRE PLD phosphodiesterase domain-containing protein OS=Chlamydomonas reinhardtii OX=3055 GN=CHLRE_03g145127v5 PE=1 SV=1	2296	K	sp|A0A2K3DV97|A0A2K3DV97_CHLRE PLD phosphodiesterase domain-containing protein OS=Chlamydomonas reinhardtii OX=3055 GN=CHLRE_03g145127v5 PE=1 SV=1	2310	K	21.2916	1	TT	TRUE	FALSE							X
sp|A0A2K3D6I6|A0A2K3D6I6_CHLRE Kinesin motor domain-containing protein OS=Chlamydomonas reinhardtii OX=3055 GN=CHLRE_12g546100v5 PE=3 SV=1	609	K	sp|A0A2K3DEG1|A0A2K3DEG1_CHLRE Axoneme central apparatus protein OS=Chlamydomonas reinhardtii OX=3055 GN=CHLRE_09g394251v5 PE=1 SV=1	405	K	17.0387	2	TT	FALSE	FALSE	,						X
sp|A0A2K3DL29|A0A2K3DL29_CHLRE EF-hand domain-containing protein OS=Chlamydomonas reinhardtii OX=3055 GN=CHLRE_07g347050v5 PE=1 SV=1	214	S	sp|A0A2K3DL29|A0A2K3DL29_CHLRE EF-hand domain-containing protein OS=Chlamydomonas reinhardtii OX=3055 GN=CHLRE_07g347050v5 PE=1 SV=1	223	K	8.9563	2	TT	TRUE	FALSE	,						X
sp|A0A0A1H1F6|A0A0A1H1F6_CHLRE Flagellar-associated protein 59 OS=Chlamydomonas reinhardtii OX=3055 GN=FAP59 PE=1 SV=1	367	K	sp|A0A2K3CNR1|A0A2K3CNR1_CHLRE Uncharacterized protein OS=Chlamydomonas reinhardtii OX=3055 GN=CHLRE_17g698365v5 PE=4 SV=1	364	K	18.7001	1	TT	FALSE	FALSE							X
sp|A0A2K3D9K7|A0A2K3D9K7_CHLRE Uncharacterized protein OS=Chlamydomonas reinhardtii OX=3055 GN=CHLRE_10g427300v5 PE=3 SV=1	88	T	sp|A8HX38|A8HX38_CHLRE Elongation factor Tu, chloroplastic OS=Chlamydomonas reinhardtii OX=3055 GN=CHLRE_06g263450v5 PE=3 SV=1	82	T	13.6719	1	TT	FALSE	FALSE							X
sp|A0A2K3DV97|A0A2K3DV97_CHLRE PLD phosphodiesterase domain-containing protein OS=Chlamydomonas reinhardtii OX=3055 GN=CHLRE_03g145127v5 PE=1 SV=1	1046	K	sp|A8J594|A8J594_CHLRE Uncharacterized protein OS=Chlamydomonas reinhardtii OX=3055 GN=CHLRE_12g528850v5 PE=4 SV=1	96	K	18.1374	1	TT	FALSE	FALSE							X
sp|A0A2K3D1N8|A0A2K3D1N8_CHLRE AAA+ ATPase domain-containing protein OS=Chlamydomonas reinhardtii OX=3055 GN=CHLRE_12g484250v5 PE=4 SV=1	523	K	sp|A0A2K3DTF5|A0A2K3DTF5_CHLRE WD_REPEATS_REGION domain-containing protein OS=Chlamydomonas reinhardtii OX=3055 GN=CHLRE_04g217914v5 PE=4 SV=1	498	K	13.4373	1	TT	FALSE	FALSE							X
sp|A0A2K3DL29|A0A2K3DL29_CHLRE EF-hand domain-containing protein OS=Chlamydomonas reinhardtii OX=3055 GN=CHLRE_07g347050v5 PE=1 SV=1	127	K	sp|A0A2K3DL29|A0A2K3DL29_CHLRE EF-hand domain-containing protein OS=Chlamydomonas reinhardtii OX=3055 GN=CHLRE_07g347050v5 PE=1 SV=1	167	K	17.467	1	TT	TRUE	FALSE							X
sp|A0A2K3CUY1|A0A2K3CUY1_CHLRE CFAP91 domain-containing protein OS=Chlamydomonas reinhardtii OX=3055 GN=CHLRE_16g682850v5 PE=4 SV=1	185	K	sp|A0A2K3DP80|A0A2K3DP80_CHLRE WW domain-containing protein OS=Chlamydomonas reinhardtii OX=3055 GN=CHLRE_06g278234v5 PE=4 SV=1	147	K	13.8607	1	TT	FALSE	FALSE							X
sp|A0A2K3D202|A0A2K3D202_CHLRE Uncharacterized protein OS=Chlamydomonas reinhardtii OX=3055 GN=CHLRE_12g494800v5 PE=4 SV=1	21	K	sp|A0A2K3D202|A0A2K3D202_CHLRE Uncharacterized protein OS=Chlamydomonas reinhardtii OX=3055 GN=CHLRE_12g494800v5 PE=4 SV=1	33	K	13.0227	1	TT	TRUE	FALSE							X
sp|A0A2K3D6I6|A0A2K3D6I6_CHLRE Kinesin motor domain-containing protein OS=Chlamydomonas reinhardtii OX=3055 GN=CHLRE_12g546100v5 PE=3 SV=1	563	K	sp|A0A2K3D6I6|A0A2K3D6I6_CHLRE Kinesin motor domain-containing protein OS=Chlamydomonas reinhardtii OX=3055 GN=CHLRE_12g546100v5 PE=3 SV=1	586	K	17.3796	1	TT	TRUE	FALSE							X
sp|A8IJZ3|A8IJZ3_CHLRE WD_REPEATS_REGION domain-containing protein OS=Chlamydomonas reinhardtii OX=3055 GN=CHLRE_12g506000v5 PE=4 SV=1	396	K	sp|A8IJZ3|A8IJZ3_CHLRE WD_REPEATS_REGION domain-containing protein OS=Chlamydomonas reinhardtii OX=3055 GN=CHLRE_12g506000v5 PE=4 SV=1	517	K	21.3865	1	TT	TRUE	FALSE							X
sp|A0A2K3D425|A0A2K3D425_CHLRE adenylate kinase OS=Chlamydomonas reinhardtii OX=3055 GN=CHLRE_12g519950v5 PE=1 SV=1	599	S	sp|A0A2K3E2H6|A0A2K3E2H6_CHLRE DUF4200 domain-containing protein OS=Chlamydomonas reinhardtii OX=3055 GN=CHLRE_02g103950v5 PE=4 SV=1	306	K	13.2285	1	TT	FALSE	FALSE							X
sp|A0A2K3D5B0|A0A2K3D5B0_CHLRE Protein kinase domain-containing protein OS=Chlamydomonas reinhardtii OX=3055 GN=CHLRE_12g538300v5 PE=4 SV=1	335	S	sp|A0A2K3DE56|A0A2K3DE56_CHLRE Fungal lipase-like domain-containing protein OS=Chlamydomonas reinhardtii OX=3055 GN=CHLRE_09g390615v5 PE=4 SV=1	395	K	14.8646	1	TT	FALSE	FALSE							X
sp|A0A2K3CXH6|A0A2K3CXH6_CHLRE ANK_REP_REGION domain-containing protein OS=Chlamydomonas reinhardtii OX=3055 GN=CHLRE_14g614850v5 PE=4 SV=1	56	K	sp|A0A2K3CXH6|A0A2K3CXH6_CHLRE ANK_REP_REGION domain-containing protein OS=Chlamydomonas reinhardtii OX=3055 GN=CHLRE_14g614850v5 PE=4 SV=1	297	Y	10.1533	1	TT	TRUE	FALSE							X
sp|A0A2K3CWA0|A0A2K3CWA0_CHLRE WD_REPEATS_REGION domain-containing protein OS=Chlamydomonas reinhardtii OX=3055 GN=CHLRE_16g691440v5 PE=4 SV=1	1231	K	sp|A0A2K3D1N8|A0A2K3D1N8_CHLRE AAA+ ATPase domain-containing protein OS=Chlamydomonas reinhardtii OX=3055 GN=CHLRE_12g484250v5 PE=4 SV=1	1792	K	16.8746	1	TT	FALSE	FALSE							X
sp|A0A2K3E3U6|A0A2K3E3U6_CHLRE Calcium-transporting ATPase OS=Chlamydomonas reinhardtii OX=3055 GN=CHLRE_02g145100v5 PE=3 SV=1	1068	K	sp|A0A2K3E3U6|A0A2K3E3U6_CHLRE Calcium-transporting ATPase OS=Chlamydomonas reinhardtii OX=3055 GN=CHLRE_02g145100v5 PE=3 SV=1	1094	K	12.7852	1	TT	TRUE	FALSE							X
sp|A8IPZ5|A8IPZ5_CHLRE Outer dynein arm-docking complex subunit 1 OS=Chlamydomonas reinhardtii OX=3055 GN=CHLRE_17g703850v5 PE=1 SV=1	435	K	sp|A8IPZ5|A8IPZ5_CHLRE Outer dynein arm-docking complex subunit 1 OS=Chlamydomonas reinhardtii OX=3055 GN=CHLRE_17g703850v5 PE=1 SV=1	438	S	17.3791	1	TT	TRUE	FALSE							X
sp|A8IUX7|A8IUX7_CHLRE Trichohyalin-plectin-homology domain-containing protein OS=Chlamydomonas reinhardtii OX=3055 GN=CHLRE_14g629200v5 PE=4 SV=1	445	K	sp|A8IUX7|A8IUX7_CHLRE Trichohyalin-plectin-homology domain-containing protein OS=Chlamydomonas reinhardtii OX=3055 GN=CHLRE_14g629200v5 PE=4 SV=1	452	K	15.2518	1	TT	TRUE	FALSE							X
sp|A0A2K3CQB1|A0A2K3CQB1_CHLRE Uncharacterized protein OS=Chlamydomonas reinhardtii OX=3055 GN=CHLRE_17g721250v5 PE=3 SV=1	145	K	sp|A0A2K3DN83|A0A2K3DN83_CHLRE Uncharacterized protein OS=Chlamydomonas reinhardtii OX=3055 GN=CHLRE_06g268800v5 PE=3 SV=1	617	K	17.2262	1	TT	FALSE	FALSE							X
sp|A0A2K3E3U6|A0A2K3E3U6_CHLRE Calcium-transporting ATPase OS=Chlamydomonas reinhardtii OX=3055 GN=CHLRE_02g145100v5 PE=3 SV=1	454	K	sp|A0A2K3E3U6|A0A2K3E3U6_CHLRE Calcium-transporting ATPase OS=Chlamydomonas reinhardtii OX=3055 GN=CHLRE_02g145100v5 PE=3 SV=1	584	K	22.4482	2	TT	TRUE	FALSE	,						X
sp|A0A2K3E486|A0A2K3E486_CHLRE DHC_N2 domain-containing protein OS=Chlamydomonas reinhardtii OX=3055 GN=CHLRE_02g141606v5 PE=4 SV=1	1284	Y	sp|A8J2J7|A8J2J7_CHLRE Radial spoke protein 3 OS=Chlamydomonas reinhardtii OX=3055 GN=CHLRE_06g291700v5 PE=1 SV=1	380	T	14.6452	1	TT	FALSE	FALSE							X
sp|A0A2K3DCH9|A0A2K3DCH9_CHLRE Uncharacterized protein OS=Chlamydomonas reinhardtii OX=3055 GN=CHLRE_09g392867v5 PE=4 SV=1	2332	K	sp|A0A2K3DCH9|A0A2K3DCH9_CHLRE Uncharacterized protein OS=Chlamydomonas reinhardtii OX=3055 GN=CHLRE_09g392867v5 PE=4 SV=1	2707	K	13.001	1	TT	TRUE	FALSE							X
sp|A0A2K3E486|A0A2K3E486_CHLRE DHC_N2 domain-containing protein OS=Chlamydomonas reinhardtii OX=3055 GN=CHLRE_02g141606v5 PE=4 SV=1	2376	K	sp|A0A2K3E486|A0A2K3E486_CHLRE DHC_N2 domain-containing protein OS=Chlamydomonas reinhardtii OX=3055 GN=CHLRE_02g141606v5 PE=4 SV=1	2417	K	21.1159	1	TT	TRUE	FALSE							X
sp|A8JH98|A8JH98_CHLRE phosphopyruvate hydratase OS=Chlamydomonas reinhardtii OX=3055 GN=CHLRE_12g513200v5 PE=1 SV=1	49	K	sp|A8JH98|A8JH98_CHLRE phosphopyruvate hydratase OS=Chlamydomonas reinhardtii OX=3055 GN=CHLRE_12g513200v5 PE=1 SV=1	128	K	19.0342	1	TT	TRUE	FALSE							X
sp|A0A2K3DE40|A0A2K3DE40_CHLRE Ion transport domain-containing protein OS=Chlamydomonas reinhardtii OX=3055 GN=CHLRE_09g390578v5 PE=4 SV=1	185	K	sp|A0A2K3E6H6|A0A2K3E6H6_CHLRE Uncharacterized protein OS=Chlamydomonas reinhardtii OX=3055 GN=CHLRE_01g027950v5 PE=4 SV=1	525	K	14.9557	1	TT	FALSE	FALSE							X
sp|A8J3A0|DRC8_CHLRE Dynein regulatory complex protein 8 OS=Chlamydomonas reinhardtii OX=3055 GN=DRC8 PE=1 SV=1	34	K	sp|A8J3A0|DRC8_CHLRE Dynein regulatory complex protein 8 OS=Chlamydomonas reinhardtii OX=3055 GN=DRC8 PE=1 SV=1	138	K	16.4296	1	TT	TRUE	FALSE							X
sp|A0A2K3DE56|A0A2K3DE56_CHLRE Fungal lipase-like domain-containing protein OS=Chlamydomonas reinhardtii OX=3055 GN=CHLRE_09g390615v5 PE=4 SV=1	141	K	sp|A0A2K3DE56|A0A2K3DE56_CHLRE Fungal lipase-like domain-containing protein OS=Chlamydomonas reinhardtii OX=3055 GN=CHLRE_09g390615v5 PE=4 SV=1	177	K	16.26	1	TT	TRUE	FALSE							X
sp|A0A2K3DN83|A0A2K3DN83_CHLRE Uncharacterized protein OS=Chlamydomonas reinhardtii OX=3055 GN=CHLRE_06g268800v5 PE=3 SV=1	515	K	sp|A0A2K3DN83|A0A2K3DN83_CHLRE Uncharacterized protein OS=Chlamydomonas reinhardtii OX=3055 GN=CHLRE_06g268800v5 PE=3 SV=1	799	K	18.3475	1	TT	TRUE	FALSE							X
sp|A0A2K3CXH6|A0A2K3CXH6_CHLRE ANK_REP_REGION domain-containing protein OS=Chlamydomonas reinhardtii OX=3055 GN=CHLRE_14g614850v5 PE=4 SV=1	221	K	sp|A0A2K3CXH6|A0A2K3CXH6_CHLRE ANK_REP_REGION domain-containing protein OS=Chlamydomonas reinhardtii OX=3055 GN=CHLRE_14g614850v5 PE=4 SV=1	301	K	19.0161	1	TT	TRUE	FALSE							X
sp|A8JHX9|A8JHX9_CHLRE Elongation factor Tu, chloroplastic OS=Chlamydomonas reinhardtii OX=3055 GN=CHLRE_12g516200v5 PE=3 SV=1	3	K	sp|A8JHX9|A8JHX9_CHLRE Elongation factor Tu, chloroplastic OS=Chlamydomonas reinhardtii OX=3055 GN=CHLRE_12g516200v5 PE=3 SV=1	441	K	20.2242	1	TT	TRUE	FALSE							X
sp|A8JGV6|A8JGV6_CHLRE 14-3-3 domain-containing protein OS=Chlamydomonas reinhardtii OX=3055 GN=CHLRE_12g559250v5 PE=3 SV=1	98	K	sp|A8JGV6|A8JGV6_CHLRE 14-3-3 domain-containing protein OS=Chlamydomonas reinhardtii OX=3055 GN=CHLRE_12g559250v5 PE=3 SV=1	139	K	15.4757	1	TT	TRUE	FALSE							X
sp|A9XPA7|A9XPA7_CHLRE Intraflagellar transport protein 144 OS=Chlamydomonas reinhardtii OX=3055 GN=IFT144 PE=2 SV=1	323	K	sp|A9XPA7|A9XPA7_CHLRE Intraflagellar transport protein 144 OS=Chlamydomonas reinhardtii OX=3055 GN=IFT144 PE=2 SV=1	633	K	19.1049	1	TT	TRUE	FALSE							X
sp|A0A2K3CYE9|A0A2K3CYE9_CHLRE AAA+ ATPase domain-containing protein OS=Chlamydomonas reinhardtii OX=3055 GN=CHLRE_14g627576v5 PE=4 SV=1	1067	K	sp|A0A2K3CYE9|A0A2K3CYE9_CHLRE AAA+ ATPase domain-containing protein OS=Chlamydomonas reinhardtii OX=3055 GN=CHLRE_14g627576v5 PE=4 SV=1	3195	K	18.7092	1	TT	TRUE	FALSE							X
sp|A0A2K3CT60|A0A2K3CT60_CHLRE Tektin OS=Chlamydomonas reinhardtii OX=3055 GN=CHLRE_16g655750v5 PE=3 SV=1	377	K	sp|A0A2K3CT60|A0A2K3CT60_CHLRE Tektin OS=Chlamydomonas reinhardtii OX=3055 GN=CHLRE_16g655750v5 PE=3 SV=1	391	T	20.9404	1	TT	TRUE	FALSE							X
sp|A8J9H7|A8J9H7_CHLRE Tyrosine-protein kinase ephrin type A/B receptor-like domain-containing protein OS=Chlamydomonas reinhardtii OX=3055 GN=CHLRE_16g650600v5 PE=4 SV=1	1366	Y	sp|A8J9H7|A8J9H7_CHLRE Tyrosine-protein kinase ephrin type A/B receptor-like domain-containing protein OS=Chlamydomonas reinhardtii OX=3055 GN=CHLRE_16g650600v5 PE=4 SV=1	1399	K	14.8397	1	TT	TRUE	FALSE							X
